# Supplementary material for: Global Functional Analyses of Cellular Responses to Pore-Forming Toxins
Source: PLoS Pathog. 2011 Mar 3;7(3):e1001314. doi: 10.1371/journal.ppat.1001314 (PMC3048360; doi:10.1371/journal.ppat.1001314)
Supplement: Table S1 — Further confirmation of a subset of Hpo RNAi clones. (0.03 MB XLS) [file ppat.1001314.s005.xls]

## Sheet: Sheet1
Table S1. Further confirmation of a subset of Hpo RNAi clones
Sequence name	Gene name	% Survival on Cry5Bc	% Survival on HEPES	P valued
L4440a	empty vector	79.8 ± 1.2	96.6 ± 0.4
R03G5.2b	sek-1	22.9 ± 5.3	96.4 ± 0.4	< 0.01
T07A9.3	kgb-1	20.2 ± 3.9	95.4 ± 1.5	< 0.01
C07D10.2	bath-44	50.8 ± 5.3	92.3 ± 2.3	< 0.01
F42C5.10	ttm-4	27.5 ± 3.1	90.4 ± 2.2	< 0.01
R186.5	shw-3	56.5 ± 4.7	93.2 ± 1.5	< 0.05
T10C6.8	hpo-42	59.4 ± 3.2	96.5 ± 1.2	< 0.05
T17E9.1	kin-18	13.1 ± 3.9	91.3 ± 1.1	< 0.01
T24H7.5	tat-4	35.8 ± 6.4	91.8 ± 1.5	< 0.01
Y47D3A.17	obr-1	56.9 ± 5.2	93.3 ± 3.1	< 0.05
Y54E5A.1	ttm-5	54.4 ± 5.3	92.7 ± 1.4	< 0.01
Y54G9A.3	kqt-3	43.3 ± 4.0	90.8 ± 2.0	< 0.01
ZK370.3	hipr-1	25.2 ± 6.2	92.8 ± 2.9	< 0.01
ZC518.3	ccr-4	38.5 ± 5.0	90.1 ± 0.5	< 0.01
Data were collected from triplicate wells in liquid culture based on four different assays at 10 µg/mL Cry5B.
% survival was presented as mean ± S.E.M
a L4440 was served as the empty vector (no knock-down) control.
b R03G5.2 (sek-1) was used as the positive control.
c In general, there is good agreement between these values and those in Table 1, with the exceptions of bath-44, kin-18, and obr-1. The discrepancies might be due to the more extensive data used to compile these values or due to minor changes in the protocol (one was done with shaking worms, the other not).
d P value was calculated based on % survival on Cry5B by one way ANOVA with Dunnett's Multiple Comparison Test to compare each RNAi clone with the control clone on Cry5B.
