# Supplementary material for: Global Functional Analyses of Cellular Responses to Pore-Forming Toxins
Source: PLoS Pathog. 2011 Mar 3;7(3):e1001314. doi: 10.1371/journal.ppat.1001314 (PMC3048360; doi:10.1371/journal.ppat.1001314)
Supplement: Table S2 — Statistics for stress response assays. (0.03 MB XLS) [file ppat.1001314.s006.xls]

## Sheet: Sheet1
Table S2. Statistics for stress response assays
Strain	Median Survival (hrs)	P value	Hazard Ratio	95% CI of ratio
			(jun-1(gk551) vs WT)
PA14
WT	64
jun-1(gk551)	64	0.0004	0.6866	0.3072 to 0.7129
WT	52
jun-1(gk551)	64	0.0045	0.5158	0.1465 to 0.6056
WT	46
jun-1(gk551)	52	0.0073	0.6165	0.2316 to 0.7959
Heat stress
WT	10
jun-1(gk551)	12	< 0.0001	0.403	0.04128 to 0.2147
WT	10
jun-1(gk551)	12	< 0.0001	0.4654	0.06343 to 0.3427
WT	10
jun-1(gk551)	12	< 0.0001	0.5132	0.07078 to 0.3881
P values and hazard ratios were calculated for individual experiments comparing wild-type and mutant animals examined at the same time.
