# Supplementary material for: Global Functional Analyses of Cellular Responses to Pore-Forming Toxins
Source: PLoS Pathog. 2011 Mar 3;7(3):e1001314. doi: 10.1371/journal.ppat.1001314 (PMC3048360; doi:10.1371/journal.ppat.1001314)
Supplement: Table S3 — Primers sequences for qRT-PCR. (0.03 MB XLS) [file ppat.1001314.s007.xls]

## Sheet: Sheet1
Table S3. Primers for qRT-PCR
Sequence name	Direction	Sequence
F20C5.4	Forward	5'-ggagtactcggtgcaactgaa-3'
F20C5.4	Reverse	5'-cccgcaaacacatcacataat-3'
M28.6 (lact-3)	Forward	5'-tccatttgcccattcatagag-3'
M28.6 (lact-3)	Reverse	5'-cctgcacaagtcgtagagtcc-3'
Y39E4A.2 (ttm-1)	Forward	5'-tgctgcccttatcattaggttt-3'
Y39E4A.2 (ttm-1)	Reverse	5'-gcataactgtaaccgtcgtgaa-3'
F09B9.1 (oac-14)	Forward	5'-tccagcgacttttctttcgta-3'
F09B9.1 (oac-14)	Reverse	5'-ttggctccactttatttgacg-3'
C05E11.5 (amt-4)	Forward	5'-gctccagacagcaaaatcaat-3'
C05E11.5 (amt-4)	Reverse	5'-tccaacacttccagtcctgtc-3'
F52G2.3	Forward	5'-caagaacagttggagattggaa-3'
F52G2.3	Reverse	5'-ttgagcacgtttcttttgcat-3'
F08H9.6 (clec-57)	Forward	5'-taacagcaccacacagtcgaa-3'
F08H9.6 (clec-57)	Reverse	5'-tgaatggagctacggattgtc-3'
T05C3.6	Forward	5'-tggaaagattccatacgcaag-3'
T05C3.6	Reverse	5'-gcacggatcactattccgata-3'
T17E9.1 (kin-18)	Forward	5'-taattctggcaatggatgagg-3'
T17E9.1 (kin-18)	Reverse	5'-tagagggcagacattgcattc-3'
Y54E5A.1 (ttm-5)	Forward	5'-gtaggctaccacgtcgaacac-3'
Y54E5A.1 (ttm-5)	Reverse	5'-tcatcgaggtatgtttcagca-3'
F42C5.10 (ttm-4)	Forward	5'-attaaggcagcacgggaatac-3'
F42C5.10 (ttm-4)	Reverse	5'-gtttctccgggataggttctg-3'
T07A9.3 (kgb-1)	Forward	5'-tgggtcagtcagctgctatgt-3'
T07A9.3 (kgb-1)	Reverse	5'-aatggacccttggattttcag-3'
ZK370.3 (hipr-1)	Forward	5'-aacgtcttgatgaaccactcg-3'
ZK370.3 (hipr-1)	Reverse	5'-cttgcagtgtaagcagctgaa-3'
T24H10.7 (jun-1)	Forward	5'-aaaagaaaatggatcgcatca-3'
T24H10.7 (jun-1)	Reverse	5'-ttgagctcgaggagttcagc-3'
F29G9.4 (fos-1)	Forward	5'-atcaaaatcaaacaccgcaga-3'
F29G9.4 (fos-1)	Reverse	5'-gggttggagttgaaacgaagt-3'
