# Supplementary material for: Global Functional Analyses of Cellular Responses to Pore-Forming Toxins
Source: PLoS Pathog. 2011 Mar 3;7(3):e1001314. doi: 10.1371/journal.ppat.1001314 (PMC3048360; doi:10.1371/journal.ppat.1001314)
Supplement: Supporting Information S1 — Microarray data. Data from microarray experiments showing all genes 2-fold up and down following PFT treatment and their dependence upon MAPK pathways and all genes 1.5-fold up and down following PFT treatment. (0.87 MB XLS) [file ppat.1001314.s008.xls]

## Sheet: microarray data
Table S2. Transcripts differentially regulated upon Cry5B PFT challenge
2-fold up	2X cutoff
Probe Set ID_na28	Ensembl	Gene Symbol	Gene Title	Cry5B-DEGs by kgb-1/sek-1	log 2 (wt:5B/C)	p-value (wt:5B/C)	log 2 (kgb-1:5B/C)	p-value (kgb-1:5B/C)	log 2 (sek-1:5B/C)	p-value (sek-1:5B/C)	log 2 (kgb-1 C /wt C)	p-value (kgb-1 C /wt C)	log 2 (sek-1 C /wt C)	p-value (sek-1 C /wt C)
185253_at	C37C3.10	C37C3.10 /// WBGene00016502	hypothetical protein /// status:Partially_confirmed	Cry5B_UP_kgb-1/sek-1_dependent	6.68264	6.68e-26	0.758765	2.76e-05	4.48137	3.65e-19	-0.274594	0.0369925	-0.259864	0.0472317
177816_at	F49H6.3	F49H6.3 /// WBGene00009907	hypothetical protein /// status:Predicted	Cry5B_UP_kgb-1/sek-1_dependent	6.54134	1.37e-21	-0.067427	0.766715	0.35679	0.126694	-0.0489731	0.803444	0.187379	0.345804
180642_at	F53A9.2	F53A9.2 /// WBGene00018725	hypothetical protein /// status:Confirmed	Cry5B_UP_kgb-1_dependent	6.29626	1.21e-24	0.142281	0.366314	5.79636	9.21e-21	-0.565257	0.000369419	0.0654044	0.629138
184400_at	F22H10.2	F22H10.2 /// WBGene00017726	hypothetical protein /// status:Partially_confirmed	Cry5B_UP_kgb-1_dependent	6.15996	1.82e-18	0.24334	0.425203	6.20815	1.78e-15	0.0693897	0.791485	-0.330232	0.216452
179457_at	B0024.4	B0024.4 /// WBGene00007097	hypothetical protein /// status:Confirmed	Cry5B_UP_kgb-1_dependent	6.06139	9.74e-14	-0.293452	0.567639	6.48579	2.07e-11	-1.28965	0.00770084	-0.588202	0.193293
178312_at	T27C5.8	T27C5.8 /// WBGene00012081	hypothetical protein /// status:Partially_confirmed	Cry5B_UP_kgb-1/sek-1_dependent	6.02434	3.99e-22	0.401848	0.0515816	2.22479	1.77e-10	-0.168738	0.328322	-0.0540894	0.75153
182428_s_at	Y22F5A.6	lys-3 /// WBGene00003092	LYSozyme /// locus:lys-3	Cry5B_UP_kgb-1_dependent	5.69898	1.12e-24	-0.112434	0.427553	5.64479	1.87e-21	-0.719903	6.15e-06	-0.28024	0.0299497
184508_s_at	W09G12.7	W09G12.7 /// WBGene00021121	hypothetical protein /// status:Partially_confirmed	Cry5B_UP_kgb-1_dependent	5.59087	1.28e-22	0.180093	0.304375	6.06051	3.18e-20	-0.775932	3.42e-05	-0.0226452	0.879963
180920_s_at	ZK1037.6	WBGene00014194 /// ZK1037.6	status:Partially_confirmed /// hypothetical protein	Cry5B_UP_kgb-1/sek-1_dependent	5.58992	5.54e-20	0.825827	0.00167019	1.59178	7.33e-07	-0.270427	0.187497	-0.21867	0.283071
177468_at	ZK896.4	WBGene00014135 /// ZK896.4	status:Partially_confirmed /// hypothetical protein	Cry5B_UP_kgb-1_dependent	5.5273	6.8e-16	-0.18045	0.620603	5.37103	1.13e-12	-0.338667	0.288577	-1.15678	0.00126869
194098_at	ZK1037.5	nhr-247 /// WBGene00014193	Nuclear Hormone Receptor family /// locus:nhr-247	Cry5B_UP_kgb-1/sek-1_dependent	5.386	2.09e-28	0.184636	0.0461086	0.203714	0.0293125	-0.15526	0.0521894	0.0500614	0.514141
191038_at	C02F5.8	tsp-1 /// WBGene00006627	TetraSPanin family /// locus:tsp-1	Cry5B_UP_kgb-1_dependent	5.18804	6.06e-24	0.0583902	0.674613	5.12984	1.04e-20	-0.499981	0.000393209	-0.119717	0.324937
182815_at	T24C4.4	T24C4.4 /// WBGene00020760	hypothetical protein /// status:Confirmed	Cry5B_UP_kgb-1_dependent	5.14545	7.23e-13	2.33188	7.5e-05	6.78988	2.74e-12	-0.47709	0.259597	-1.98011	9.41e-05
177680_at	ZK896.5	WBGene00014136 /// ZK896.5	status:Partially_confirmed /// hypothetical protein	Cry5B_UP_kgb-1/sek-1_dependent	5.11788	3.22e-17	0.511806	0.0880652	2.82699	2.38e-09	-0.654133	0.0153059	-0.942496	0.00103674
184208_at	Y17G7B.14	WBGene00012467 /// Y17G7B.14	status:Partially_confirmed /// hypothetical protein	Cry5B_UP_kgb-1/sek-1_dependent	5.02505	3.57e-20	1.63222	6.82e-08	0.922409	0.000164895	-0.598626	0.0025302	0.359162	0.0523978
183142_at	B0348.2	B0348.2 /// WBGene00015152	hypothetical protein /// status:Partially_confirmed	Cry5B_UP_kgb-1/sek-1_dependent	4.91359	1.4e-20	1.31023	7.22e-07	3.65824	6.75e-15	-1.01455	3.63e-06	1.1246	8.25e-07
181459_at	F49H6.13	F49H6.13 /// WBGene00009914	hypothetical protein /// status:Partially_confirmed	Cry5B_UP_kgb-1/sek-1_dependent	4.64911	4.38e-17	0.244595	0.364478	0.118133	0.658956	-0.210578	0.367254	-0.0348487	0.880249
172793_x_at	T10H4.12	cpr-3 /// WBGene00000783	Cysteine PRotease related /// locus:cpr-3	Cry5B_UP_kgb-1_dependent	4.52478	9.35e-16	-0.12974	0.668482	4.30064	2.35e-12	-1.9316	2.44e-07	-1.07191	0.000460659
184107_at	K09D9.1	K09D9.1 /// WBGene00019564	hypothetical protein /// status:Confirmed	Cry5B_UP_kgb-1_dependent	4.48641	1.48e-11	-0.187722	0.702914	2.24007	0.000149738	0.304724	0.476624	-1.23701	0.00778479
172069_x_at	T10H4.12	cpr-3 /// WBGene00000783	Cysteine PRotease related /// locus:cpr-3	Cry5B_UP_kgb-1_dependent	4.4724	3.21e-15	-0.259992	0.41696	4.42177	3.58e-12	-1.83628	1.11e-06	-1.19442	0.000253919
175462_s_at	T12A7.1	gem-4 /// WBGene00001577	Gon-2 Extragenic Modifier /// locus:gem-4	Cry5B_UP_kgb-1_dependent	4.26536	1.41e-16	1.44712	1.33e-05	4.33023	1.06e-13	-0.445821	0.0577276	-0.903136	0.000553365
177771_at	R08H2.8	R08H2.8 /// WBGene00011149	hypothetical protein /// status:Predicted	Cry5B_UP_kgb-1_dependent	4.2523	2.89e-17	-0.0299357	0.90047	3.13114	1.15e-11	-0.356983	0.0959369	-0.0343796	0.868292
176349_s_at	T24E12.5	T24E12.5 /// WBGene00020774	hypothetical protein /// status:Partially_confirmed	Cry5B_UP_kgb-1_dependent	4.22198	6.47e-15	2.29026	2.46e-07	2.68191	1.94e-08	-0.212659	0.432681	-0.428094	0.122238
186273_at	R07C12.1	R07C12.1 /// WBGene00019931	hypothetical protein /// status:Partially_confirmed	Cry5B_UP_kgb-1_dependent	4.17081	2.18e-18	0.175666	0.399783	4.57163	3.91e-16	-0.879448	6.45e-05	1.17478	1.43e-06
183639_at	F13A7.11	F13A7.11 /// WBGene00008726	hypothetical protein /// status:Confirmed	Cry5B_UP_kgb-1_dependent	4.16015	5.27e-15	0.19882	0.513858	3.33155	2.87e-10	0.197836	0.453933	-0.784618	0.00642316
172193_at	T12D8.5	T12D8.5 /// WBGene00011733	hypothetical protein /// status:Confirmed	Cry5B_UP_kgb-1/sek-1_independent	4.13718	7.52e-20	3.73855	7.1e-16	3.60754	1.46e-15	0.899991	5.43e-06	0.394888	0.0150203
184313_s_at	K11H12.4	K11H12.4 /// WBGene00019660	hypothetical protein /// status:Partially_confirmed	Cry5B_UP_kgb-1/sek-1_dependent	4.05596	2.65e-13	0.0199224	0.955894	1.22832	0.00239273	-0.524274	0.103741	-1.42612	0.000145272
186383_at	T19D12.4	T19D12.4	hypothetical protein	Cry5B_UP_kgb-1_dependent	4.0324	2.85e-11	-0.284934	0.535209	4.14102	8.72e-09	-0.0489392	0.901687	-0.522183	0.196454
183381_at	C50F7.5	C50F7.5 /// WBGene00016845	hypothetical protein /// status:Partially_confirmed	Cry5B_UP_kgb-1/sek-1_independent	3.86837	8.84e-16	4.08137	2.96e-13	2.46458	3.41e-09	0.787466	0.00180445	0.26344	0.24561
181475_at	K04A8.8	spp-20 /// WBGene00005005	SaPosin-like Protein family /// locus:spp-20	Cry5B_UP_kgb-1_dependent	3.8271	1.96e-25	-0.00513187	0.952893	3.82693	2.71e-22	-0.164255	0.0383772	-0.00600121	0.936424
177681_s_at	ZK896.5	WBGene00014136 /// ZK896.5	status:Partially_confirmed /// hypothetical protein	Cry5B_UP_kgb-1_dependent	3.74632	7.06e-13	0.691859	0.0584743	3.47848	1.73e-09	-0.380178	0.218084	-1.28566	0.000321583
187523_s_at	H06H21.10	tat-2	Transbilayer Amphipath Transporters (subfamily IV P-type ATPase)	Cry5B_UP_kgb-1_dependent	3.73063	3.96e-16	0.376016	0.126055	2.91458	4.25e-11	0.206973	0.322768	-0.36653	0.0873452
177903_s_at	F09B9.1	oac-14 /// WBGene00008602	O-ACyltransferase homolog /// locus:oac-14	Cry5B_UP_kgb-1/sek-1_independent	3.72813	2.4e-09	3.49104	1.77e-06	3.9382	2.94e-07	0.166821	0.72187	-1.3854	0.00688012
181555_at	B0496.7	valv-1 /// WBGene00015216	VALVe cells defective /// locus:valv-1	Cry5B_UP_kgb-1_dependent	3.6601	1.1e-15	-0.521279	0.0442487	3.74233	6.72e-13	-0.88644	0.000400473	0.190127	0.377665
174073_at	---	---	---	Cry5B_UP_kgb-1/sek-1_independent	3.65846	2.53e-11	2.56644	3.02e-06	2.66602	1.76e-06	1.01725	0.00890444	0.78264	0.0377221
184711_at	C49G7.10	C49G7.10 /// WBGene00016788	hypothetical protein /// status:Confirmed	Cry5B_UP_kgb-1_dependent	3.60624	1.63e-07	-0.6209	0.361574	2.63494	0.000717519	2.01956	0.00211601	-1.64797	0.0094043
180453_at	F53A9.1	F53A9.1 /// WBGene00018724	hypothetical protein /// status:Partially_confirmed	Cry5B_UP_kgb-1_dependent	3.59554	5.74e-22	1.60081	7.59e-12	3.78817	2.54e-19	-0.131216	0.214051	-0.703629	8.6e-07
188927_at	C02F5.11	tsp-2 /// WBGene00006628	TetraSPanin family /// locus:tsp-2	Cry5B_UP_kgb-1_dependent	3.57751	2.38e-22	0.0609167	0.594804	3.851	6.83e-20	-0.806363	4.94e-08	-0.310197	0.00455021
187338_at	C45G9.7	C45G9.7 /// WBGene00016678	hypothetical protein /// status:Partially_confirmed	Cry5B_UP_kgb-1_dependent	3.50409	1.03e-19	0.014361	0.923641	3.24657	5.83e-16	0.469878	0.00144237	0.0348574	0.788367
178067_at	F48F7.7	F48F7.7 /// WBGene00009852	hypothetical protein /// status:Partially_confirmed	Cry5B_UP_kgb-1/sek-1_dependent	3.48183	2.51e-19	1.34642	1.84e-08	1.10788	4.15e-07	-0.484172	0.00153221	0.142294	0.296927
173704_s_at	W07B8.4	W07B8.4 /// WBGene00021072	hypothetical protein /// thiol protease	Cry5B_UP_kgb-1_dependent	3.44908	6.2e-15	0.447348	0.0882698	4.85768	6.74e-15	-0.382247	0.0923054	0.241583	0.277556
179430_s_at	C49C3.9	C49C3.9 /// WBGene00008199	hypothetical protein /// status:Partially_confirmed	Cry5B_UP_kgb-1_dependent	3.44827	2.55e-17	-0.0401992	0.834975	3.56117	1.44e-14	-0.519529	0.00485529	-0.646495	0.000791532
185145_at	Y46D2A.2	WBGene00021590 /// Y46D2A.2	status:Partially_confirmed /// hypothetical protein	Cry5B_UP_kgb-1_dependent	3.44162	3.24e-16	-0.399452	0.0780085	2.52889	1.1e-10	-0.787339	0.000386401	-0.828737	0.000227388
177701_s_at	K08D8.6	K08D8.6 /// WBGene00010660	hypothetical protein /// status:Confirmed	Cry5B_UP_kgb-1_dependent	3.37139	8.58e-11	0.322858	0.429788	2.89127	4.17e-07	0.0218643	0.950397	-1.72834	6.33e-05
185669_at	Y75B8A.39	WBGene00023483 /// Y75B8A.39	status:Predicted /// hypothetical protein	Cry5B_UP_kgb-1/sek-1_dependent	3.28536	2.63e-15	0.494184	0.0421084	5.05125	4.89e-16	-0.349309	0.0918442	0.0525385	0.793069
183324_at	K10D11.5	K10D11.5 /// WBGene00010749	hypothetical protein /// status:Partially_confirmed	Cry5B_UP_kgb-1_dependent	3.23641	2.08e-19	-1.16362	5.24e-08	2.26877	2.92e-13	-0.558664	0.000170251	-0.588644	9.51e-05
182654_at	C54D10.7	dct-3 /// WBGene00008301	DAF-16/FOXO Controlled, germline Tumor affecting /// locus:dct-3	Cry5B_UP_kgb-1/sek-1_dependent	3.22782	7.87e-21	0.0151879	0.900843	5.00929	1.14e-21	-0.149536	0.166361	-0.00596882	0.954904
189511_at	Y47G6A.5	Y47G6A.5	hypothetical protein	Cry5B_UP_kgb-1_dependent	3.19096	4.67e-11	0.0192506	0.958691	1.22763	0.00308415	-0.231838	0.47409	-0.171096	0.596264
173224_s_at	C17C3.4	ins-11 /// WBGene00002094	INSulin related /// locus:ins-11	Cry5B_UP_sek-1_dependent	3.18497	1.12e-13	3.29156	4.55e-11	0.32684	0.235297	-0.325715	0.174337	0.205391	0.385323
185425_at	Y38E10A.5	clec-4 /// WBGene00012583	C-type LECtin /// locus:clec-4	Cry5B_UP_kgb-1_dependent	3.18347	3.33e-12	0.124671	0.6994	2.09036	1.68e-06	-0.864454	0.00500903	-1.2147	0.000246963
178830_at	B0001.1	lin-24 /// WBGene00003010	abnormal cell LINeage /// locus:lin-24	Cry5B_UP_kgb-1_dependent	3.18094	2.3e-18	0.214236	0.184913	2.70961	6.33e-14	-0.102286	0.458207	0.14902	0.283352
173159_s_at	Y70C5C.6	nhr-112	Nuclear Hormone Receptor family	Cry5B_UP_kgb-1_dependent	3.1189	5.35e-16	0.152643	0.454428	2.22721	2.91e-10	0.0798271	0.650063	-0.0678212	0.699712
191333_at	Y51A2D.11	ttr-26 /// WBGene00013079	TransThyretin-Related family domain /// locus:ttr-26	Cry5B_UP_kgb-1_dependent	3.11165	2.77e-09	0.216309	0.635143	0.983991	0.0399211	0.0694823	0.85997	-0.0699761	0.858986
185837_at	F21C10.4	F21C10.4 /// WBGene00017654	hypothetical protein /// status:Partially_confirmed	Cry5B_UP_kgb-1_dependent	3.10739	9.51e-17	0.0267413	0.885349	2.63705	2.36e-12	-0.573066	0.00163673	0.115413	0.475028
176209_at	Y58A7A.5	WBGene00021979 /// Y58A7A.5	status:Predicted /// hypothetical protein	Cry5B_UP_kgb-1_dependent	3.10154	1.55e-06	-1.16281	0.0947667	1.61214	0.0243658	2.01217	0.00215082	-0.560724	0.341019
179069_at	C08E8.4	C08E8.4 /// WBGene00007440	hypothetical protein /// status:Partially_confirmed	Cry5B_UP_kgb-1/sek-1_independent	3.0731	1.32e-09	1.87018	0.000251653	3.91289	8.16e-09	-0.654566	0.090095	-0.461283	0.224296
191219_at	Y41C4A.11	WBGene00012757 /// Y41C4A.11	WD domain, G-beta repeat /// hypothetical protein	Cry5B_UP_kgb-1_dependent	3.05821	9.47e-11	-0.0905881	0.806778	1.42214	0.000847207	0.611475	0.0671419	-1.08617	0.00251721
177700_at	K08D8.6	K08D8.6 /// WBGene00010660	hypothetical protein /// status:Confirmed	Cry5B_UP_kgb-1_dependent	3.04569	1.25e-11	0.271239	0.415745	2.163	1.48e-06	-0.201329	0.484556	-1.21566	0.000319359
175175_at	F10E9.12	F10E9.12 /// WBGene00017361	hypothetical protein /// status:Confirmed	Cry5B_UP_kgb-1_dependent	3.03557	6.13e-13	0.826212	0.0072892	2.12629	1.68e-07	-0.138764	0.57064	-0.0457427	0.851193
179914_at	F35E12.8	F35E12.8 /// WBGene00009432	hypothetical protein /// status:Partially_confirmed	Cry5B_UP_kgb-1_dependent	3.0343	2.52e-13	-1.05614	0.000686063	1.73917	1.73e-06	-0.456415	0.0604129	-2.21054	3.84e-09
180204_at	F35E12.9	F35E12.9	hypothetical protein	Cry5B_UP_kgb-1_dependent	3.02044	2.31e-11	-0.317674	0.353436	2.80695	3.83e-08	-0.327238	0.271731	-0.785603	0.0131186
175504_at	F17C11.11	F17C11.11 /// WBGene00008922	hypothetical protein /// status:Confirmed	Cry5B_UP_kgb-1/sek-1_independent	3.01817	4.75e-08	0.787304	0.141827	4.50039	1.99e-08	1.27521	0.00948286	-1.42701	0.00435557
179489_s_at	R102.5	R102.5	hypothetical protein	Cry5B_UP_kgb-1_dependent	2.97096	1.42e-16	1.33236	2.48e-07	2.93042	1.88e-13	0.303536	0.0631584	0.17531	0.269936
186267_at	H14E04.1	H14E04.1 /// WBGene00019198	hypothetical protein /// status:Partially_confirmed	Cry5B_UP_kgb-1_dependent	2.94741	1.82e-09	-0.348612	0.410825	2.28225	1.88e-05	-0.447332	0.227425	0.432636	0.242536
192613_at	Y70C5C.6	nhr-112	Nuclear Hormone Receptor family	Cry5B_UP_kgb-1_dependent	2.92949	4.41e-16	0.27683	0.152214	2.10796	2.13e-10	-0.300534	0.0765887	-0.108636	0.508148
173558_at	ZC443.3	WBGene00013898 /// ZC443.3	status:Partially_confirmed /// hypothetical protein	Cry5B_UP_kgb-1/sek-1_independent	2.92179	1.61e-11	3.17878	1.9e-09	2.79714	1.7e-08	-0.318963	0.259281	0.0245864	0.929632
181629_at	C31B8.4	C31B8.4 /// WBGene00016281	hypothetical protein /// status:Partially_confirmed	Cry5B_UP_kgb-1/sek-1_dependent	2.91081	3.07e-17	0.620631	0.000991139	4.72011	1.87e-18	-0.20671	0.156333	0.312335	0.0374444
180331_at	ZK1037.3	srt-22 /// WBGene00014191	Serpentine Receptor, class T /// locus:srt-22	Cry5B_UP_kgb-1/sek-1_dependent	2.89739	8.32e-14	0.148149	0.543076	0.285362	0.247012	-0.316326	0.142366	0.113839	0.589107
178425_at	K08D8.6	K08D8.6 /// WBGene00010660	hypothetical protein /// status:Confirmed	Cry5B_UP_kgb-1_dependent	2.85405	2.21e-09	0.116727	0.776986	1.27387	0.00504434	-0.441213	0.224226	-0.64964	0.0793529
191378_at	T12G3.4	T12G3.4 /// WBGene00011739	hypothetical protein /// strictosidine synthase like	Cry5B_UP_kgb-1_dependent	2.8539	1.45e-15	0.0865014	0.657884	2.08018	4.9e-10	-0.233663	0.175772	0.155066	0.363018
172270_x_at	R102.5	R102.5	hypothetical protein	Cry5B_UP_kgb-1_dependent	2.8336	5.23e-17	1.27689	1.06e-07	2.91514	3.13e-14	0.254652	0.0842293	0.0668003	0.639373
181628_at	F39G3.4	F39G3.4 /// WBGene00018209	hypothetical protein /// status:Partially_confirmed	Cry5B_UP_kgb-1_dependent	2.83208	1.11e-15	-0.00565231	0.976366	2.87837	7.59e-13	-0.497133	0.00615618	0.0781881	0.636984
185229_at	Y39B6A.5	WBGene00012668 /// Y39B6A.5	status:Confirmed /// hypothetical protein	Cry5B_UP_kgb-1_dependent	2.83183	2.54e-17	0.152433	0.341053	3.04415	6.45e-15	-0.753293	1.62e-05	-0.350615	0.0171807
172744_at	K11G9.6	mtl-1 /// WBGene00003473	MeTaLlothionein /// locus:mtl-1	Cry5B_UP_kgb-1/sek-1_independent	2.83008	3.35e-10	4.62	2.39e-11	1.81335	6e-05	0.398614	0.218352	-0.171873	0.59006
182348_at	C39B5.7	fbxa-12 /// WBGene00016525	F-box A protein /// locus:fbxa-12	Cry5B_UP_kgb-1_dependent	2.81624	4.13e-19	0.0710191	0.582764	3.34935	1.44e-17	-0.434235	0.000750344	0.0992306	0.378206
181539_at	F16B4.2	F16B4.2	hypothetical protein	Cry5B_UP_kgb-1_dependent	2.81587	2.04e-16	0.792608	0.000155717	2.20955	2.13e-11	-0.131006	0.390185	-0.266977	0.0881961
189519_at	R08F11.3	cyp-33C8 /// WBGene00019967	CYtochrome P450 family /// locus:cyp-33C8	Cry5B_UP_kgb-1/sek-1_independent	2.79699	2.14e-09	2.59368	1.86e-06	2.63133	1.51e-06	0.663227	0.0679562	-0.296784	0.398886
178441_at	C34C6.7	C34C6.7 /// WBGene00007919	hypothetical protein /// status:Partially_confirmed	Cry5B_UP_kgb-1/sek-1_independent	2.79461	2.16e-10	1.98095	1.26e-05	2.40913	8.22e-07	-0.140088	0.64832	0.14631	0.633899
188010_at	Y39B6A.24	WBGene00012683 /// Y39B6A.24	status:Partially_confirmed /// hypothetical protein	Cry5B_UP_kgb-1_dependent	2.79207	5.34e-11	-0.341399	0.303555	2.63015	6.39e-08	-1.44952	4e-05	0.429978	0.14
178767_at	C10C5.2	C10C5.2 /// WBGene00007506	hypothetical protein /// status:Partially_confirmed	Cry5B_UP_kgb-1_dependent	2.7819	4.78e-08	0.274287	0.570251	3.5371	2.59e-07	1.30905	0.00452384	-0.84766	0.0522026
179786_at	Y51A2B.1	---	---	Cry5B_UP_kgb-1/sek-1_independent	2.77148	7.34e-09	1.80852	0.000339769	3.43611	6.53e-08	-0.503008	0.184664	-0.362882	0.333681
183702_at	K05B2.4	K05B2.4 /// WBGene00019404	hypothetical protein /// status:Partially_confirmed	Cry5B_UP_kgb-1/sek-1_dependent	2.72846	2.28e-17	0.383178	0.0184443	0.186044	0.228484	-0.186345	0.166103	-0.49904	0.000946417
181941_s_at	F37C4.5	F37C4.5	hypothetical protein	Cry5B_UP_kgb-1_dependent	2.72102	1.62e-16	0.429145	0.0165187	2.67603	2.27e-13	-0.0267163	0.853235	-0.174223	0.235492
189578_at	T10B9.2	cyp-13A5 /// WBGene00011672	CYtochrome P450 family /// locus:cyp-13A5	Cry5B_UP_kgb-1/sek-1_independent	2.70334	2.24e-07	2.9989	7.58e-06	3.11157	4.59e-06	0.168938	0.705498	-0.164507	0.71285
177959_at	C36B1.6	C36B1.6	hypothetical protein	Cry5B_UP_kgb-1_dependent	2.69799	6.42e-15	1.51623	1.41e-07	2.99629	7.46e-13	-0.0969408	0.574143	0.243825	0.165767
189087_s_at	T27E4.2 /// T27E4.8	hsp-16.1 /// hsp-16.11 /// WBGene00002015 /// WBGene00002017	Heat Shock Protein /// Heat Shock Protein /// locus:hsp-16.1 /// locus:hsp-16.11	Cry5B_UP_kgb-1_dependent	2.69264	2.23e-08	-0.418323	0.352032	1.5168	0.00239167	-1.93882	4.8e-05	0.778077	0.0536723
173658_at	F15A8.6	esterase /// WBGene00017478	hypothetical protein /// esterase	Cry5B_UP_kgb-1_dependent	2.665	2.38e-14	0.565943	0.0123903	2.31111	2.68e-10	-0.0190153	0.916488	-0.351616	0.0630905
183263_s_at	F59B1.8	F59B1.8 /// WBGene00019100	hypothetical protein /// status:Partially_confirmed	Cry5B_UP_kgb-1/sek-1_independent	2.65813	6.19e-09	1.88316	0.000126948	1.15081	0.00933361	0.349184	0.327424	-1.82072	3.5e-05
177894_at	C01A2.4	C01A2.4 /// WBGene00007216	hypothetical protein /// status:Confirmed	Cry5B_UP_kgb-1_dependent	2.65463	8.38e-18	0.575841	0.000459401	2.66974	8.25e-15	0.129997	0.292211	-0.290685	0.0248872
172363_x_at	F53A9.6	F53A9.6 /// WBGene00018729	hypothetical protein /// status:Confirmed	Cry5B_UP_kgb-1_dependent	2.63225	5.76e-18	0.517907	0.000976497	2.99327	4.85e-16	-0.416401	0.00187264	-0.627264	2.6e-05
187992_at	F47H4.10	skr-5 /// WBGene00004811	SKp1 Related (ubiquitin ligase complex component) /// locus:skr-5	Cry5B_UP_kgb-1_dependent	2.62118	3.01e-15	0.109749	0.556031	3.6366	4.42e-15	-1.17386	2.86e-07	0.122718	0.448417
186413_at	H20E11.1	H20E11.1	hypothetical protein	Cry5B_UP_kgb-1_dependent	2.59146	7.25e-13	-0.623759	0.0165451	1.73231	3.97e-07	-0.579041	0.010923	-0.90627	0.000268172
180612_s_at	F53A9.8	F53A9.8 /// WBGene00018731	hypothetical protein /// status:Confirmed	Cry5B_UP_kgb-1_dependent	2.58481	1.36e-18	1.47863	7.88e-11	3.20095	2.06e-17	-0.0771143	0.479867	-0.870592	6.45e-08
178412_at	R02D5.3	R02D5.3 /// WBGene00010977	hypothetical protein /// status:Confirmed	Cry5B_UP_kgb-1_dependent	2.58006	1.53e-14	-0.00894877	0.963987	2.8561	1.84e-12	-0.995364	7.95e-06	0.0365234	0.831581
185153_s_at	F35E12.10	F35E12.10 /// WBGene00009434	hypothetical protein /// status:Partially_confirmed	Cry5B_UP_kgb-1_dependent	2.57913	4.02e-18	-0.0576327	0.662603	2.83731	6.64e-16	-0.342545	0.00626036	-0.950774	3.5e-08
190566_at	T12G3.1	T12G3.1 /// WBGene00011737	hypothetical protein /// Drosphila REF (2)P like	Cry5B_UP_kgb-1/sek-1_independent	2.57598	7.25e-11	1.34898	0.000225064	2.14746	5.58e-07	0.260449	0.333193	-0.395432	0.147498
190965_at	T27C10.4	bath-25 /// WBGene00020859	BTB and MATH domain containing /// locus:bath-25	Cry5B_UP_kgb-1/sek-1_dependent	2.57544	2.59e-15	0.0929224	0.608863	1.46182	5.82e-08	-0.278866	0.0862157	0.0148609	0.924485
185588_at	K02G10.1	K02G10.1 /// WBGene00019344	hypothetical protein /// status:Confirmed	Cry5B_UP_kgb-1/sek-1_dependent	2.5745	1.14e-14	-0.0841538	0.66661	0.82897	0.00031363	-0.550792	0.00339041	-0.261282	0.132169
188539_s_at	F15A8.6	esterase /// WBGene00017478	hypothetical protein /// esterase	Cry5B_UP_kgb-1_dependent	2.57219	6.55e-13	0.544697	0.0315593	1.9375	5.58e-08	-0.218806	0.297415	-0.217617	0.299981
179204_s_at	T27F2.4	T27F2.4 /// WBGene00012101	hypothetical protein /// status:Confirmed	Cry5B_UP_kgb-1_dependent	2.57007	3.09e-17	0.455328	0.0045539	2.91258	2.72e-15	-0.389089	0.00502061	-0.319582	0.017708
175151_at	F53C11.1	F53C11.1 /// WBGene00009971	hypothetical protein /// status:Confirmed	Cry5B_UP_kgb-1_dependent	2.56655	1.19e-06	-1.00758	0.0761398	1.40173	0.0168868	0.108095	0.819477	-1.58838	0.00272357
188156_at	C52A10.1	carboxylesterase /// WBGene00016862	hypothetical protein /// carboxylesterase	Cry5B_UP_kgb-1_dependent	2.55161	2.11e-11	1.02903	0.00147207	2.5395	1.13e-08	0.463979	0.0707427	-0.422507	0.0976585
175304_at	F07H5.10	F07H5.10 /// WBGene00008561	hypothetical protein /// status:Partially_confirmed	Cry5B_UP_kgb-1_dependent	2.54306	1.37e-13	0.199788	0.364902	2.22653	1.1e-09	3.06118	1.92e-13	-0.0206624	0.912985
191543_at	C04G6.5	C04G6.5 /// WBGene00015455	hypothetical protein /// salt-stress induced peptide	Cry5B_UP_kgb-1/sek-1_dependent	2.53719	3.08e-17	-0.123125	0.39415	4.29932	7.6e-19	-1.15647	5.28e-09	-0.582369	0.000107883
182513_at	F08F1.8	tth-1 /// WBGene00006649	Tetra THymosin (four thymosin repeat protein) /// locus:tth-1	Cry5B_UP_kgb-1_dependent	2.51864	3.89e-16	0.388743	0.0235353	2.32448	1.79e-12	-0.712404	4.03e-05	0.0675071	0.629444
180364_s_at	F23C8.6	F23C8.6 /// WBGene00017735	hypothetical protein /// status:Confirmed	Cry5B_UP_kgb-1_dependent	2.50841	1.58e-13	0.235996	0.283351	2.40096	2.55e-10	-0.562837	0.00633707	0.198321	0.297477
182403_at	ZK418.7	WBGene00022736 /// ZK418.7	status:Partially_confirmed /// hypothetical protein	Cry5B_UP_kgb-1_dependent	2.47566	4.18e-19	-0.174698	0.133615	1.49315	1.01e-11	-0.593557	4.48e-06	-0.373506	0.000924018
182388_at	F53C11.1	F53C11.1 /// WBGene00009971	hypothetical protein /// status:Confirmed	Cry5B_UP_kgb-1_dependent	2.46817	5.34e-06	-1.03916	0.0863609	1.02014	0.0918721	-0.108577	0.830243	-1.33553	0.0143231
184624_s_at	C25H3.10	C25H3.10	hypothetical protein	Cry5B_UP_kgb-1/sek-1_independent	2.4516	5.9e-12	2.11595	3.93e-08	2.8372	2.45e-10	0.786508	0.00170879	0.150408	0.499474
193654_at	F40F9.2	tag-120 /// WBGene00006470	Temporarily Assigned Gene name /// locus:tag-120	Cry5B_UP_kgb-1_dependent	2.44546	9.76e-19	0.390229	0.00278638	2.71477	1.37e-16	-0.822781	5.05e-08	-0.427068	0.000333117
178432_s_at	ZC443.3	WBGene00013898 /// ZC443.3	status:Partially_confirmed /// hypothetical protein	Cry5B_UP_kgb-1/sek-1_independent	2.44448	4.94e-10	2.67135	4.15e-08	2.02087	2.93e-06	-0.295247	0.299036	0.16776	0.551631
186211_at	Y60C6A.1	WBGene00022013 /// Y60C6A.1	status:Partially_confirmed /// hypothetical protein	Cry5B_UP_kgb-1_dependent	2.43295	2.46e-13	0.782573	0.00139198	1.31451	3.92e-06	-0.393377	0.0446106	0.0962505	0.606704
193986_s_at	F08C6.4	sto-1	STOmatin	Cry5B_UP_kgb-1/sek-1_independent	2.41436	4.95e-12	1.52817	3.78e-06	1.24963	5.1e-05	-0.408448	0.0695348	0.00794505	0.970675
179511_at	F20G2.5	F20G2.5 /// WBGene00008988	hypothetical protein /// status:Partially_confirmed	Cry5B_UP_kgb-1_dependent	2.41144	3.52e-10	-0.0964995	0.758589	1.07288	0.00233193	-0.449567	0.108756	-0.11788	0.665003
174957_s_at	F52F10.3	oac-31 /// WBGene00018707	O-ACyltransferase homolog /// locus:oac-31	Cry5B_UP_kgb-1_dependent	2.4013	1.16e-10	0.778223	0.0140219	1.36004	0.000126905	-0.386831	0.138956	-0.342124	0.188148
175870_s_at	Y34F4.4	WBGene00021339 /// Y34F4.4	status:Partially_confirmed /// hypothetical protein	Cry5B_UP_kgb-1/sek-1_independent	2.38018	3.12e-10	2.16495	4.99e-07	2.14912	5.58e-07	-0.447436	0.103834	-0.184284	0.491428
171737_x_at	T12G3.1	T12G3.1 /// WBGene00011737	hypothetical protein /// Drosphila REF (2)P like	Cry5B_UP_kgb-1/sek-1_independent	2.3552	7.94e-11	1.32427	0.000109035	1.93003	7.76e-07	0.361358	0.149603	-0.349155	0.163156
179417_at	F56D5.6	F56D5.6 /// WBGene00010150	hypothetical protein /// status:Partially_confirmed	Cry5B_UP_kgb-1_dependent	2.34824	3.53e-12	0.224319	0.351918	2.74254	1.27e-10	-0.40175	0.0623088	-0.155362	0.454906
184207_at	Y17G7B.11	WBGene00012464 /// Y17G7B.11	status:Partially_confirmed /// hypothetical protein	Cry5B_UP_kgb-1/sek-1_dependent	2.34013	5.65e-14	0.207265	0.287143	0.755413	0.000680236	-0.547312	0.00317697	-0.191897	0.256059
174627_at	F47A4.5	F47A4.5 /// WBGene00009801	hypothetical protein /// patatin domain and ankyrin-like domain	Cry5B_UP_kgb-1/sek-1_independent	2.34004	2.75e-12	2.45805	6.81e-10	1.73429	2.35e-07	-0.390744	0.0650483	-0.250325	0.226045
178264_at	F01D5.8	F01D5.8 /// WBGene00008498	hypothetical protein /// status:Confirmed	Cry5B_UP_kgb-1_dependent	2.33753	1.47e-17	0.0550878	0.665763	2.08769	1.48e-13	1.38737	2.38e-11	-0.000638998	0.995373
178635_at	F11A6.2	scrm-4 /// WBGene00008681	SCRaMblase (phospholipid scramblase) /// locus:scrm-4	Cry5B_UP_kgb-1/sek-1_dependent	2.33612	2e-13	0.0264416	0.897137	0.513195	0.0190623	0.660463	0.00111278	-0.0479188	0.786894
185069_s_at	ZK1055.6	ZK1055.6	hypothetical protein	Cry5B_UP_kgb-1_dependent	2.33426	8.08e-14	-0.0268287	0.890645	2.55287	1.15e-11	-0.437384	0.0160029	-0.298132	0.088591
186444_s_at	ZK1055.7	WBGene00022848 /// ZK1055.7	status:Partially_confirmed /// hypothetical protein	Cry5B_UP_kgb-1_dependent	2.33173	1.25e-12	-0.41627	0.0743332	2.25925	1.38e-09	-0.289096	0.14695	-0.277265	0.163379
174012_s_at	F53B2.8	F53B2.8 /// WBGene00009957	hypothetical protein /// status:Confirmed	Cry5B_UP_kgb-1/sek-1_independent	2.3112	3.33e-08	1.55312	0.000620767	4.12843	5.99e-10	-0.235242	0.489858	-1.54603	0.000147774
194201_x_at	Y39E4A.2	ttm-1	Toxin-regulated Target of p38MAPK	Cry5B_UP_kgb-1/sek-1_dependent	2.30135	1.58e-12	-0.112271	0.617466	0.241721	0.287423	-0.18916	0.335221	-0.1618	0.408384
178232_at	M02B1.2	M02B1.2 /// WBGene00010827	hypothetical protein /// status:Partially_confirmed	Cry5B_UP_kgb-1_dependent	2.29169	1.96e-11	0.304982	0.239209	3.01597	7.47e-11	-0.351163	0.122199	-0.0693859	0.753454
186994_at	Y53G8AR.3	ral-1 /// WBGene00021811	RAL (Ras-related GTPase) homolog /// locus:ral-1	Cry5B_UP_kgb-1/sek-1_independent	2.27874	3.76e-06	-0.0467153	0.929245	0.774784	0.150966	0.435012	0.34489	-0.527658	0.254282
173274_s_at	W01F3.2	W01F3.2 /// WBGene00012185	hypothetical protein /// status:Confirmed	Cry5B_UP_kgb-1/sek-1_independent	2.27038	1.39e-06	0.554527	0.263811	1.66945	0.00236055	0.081405	0.847556	-0.193514	0.648367
184840_at	Y46G5A.20	WBGene00012910 /// Y46G5A.20	status:Confirmed /// hypothetical protein	Cry5B_UP_kgb-1/sek-1_dependent	2.26886	9.39e-13	0.475706	0.036132	3.6133	9.28e-14	-0.0453755	0.807635	-0.142074	0.448696
192959_at	F47A4.5	F47A4.5 /// WBGene00009801	hypothetical protein /// patatin domain and ankyrin-like domain	Cry5B_UP_kgb-1/sek-1_independent	2.26872	1.64e-13	2.38446	4.74e-11	1.43015	3.02e-07	-0.376192	0.0362887	-0.0399989	0.814337
190978_at	K12G11.3	sodh-1 /// WBGene00010790	SOrbitol DeHydrogenase family /// locus:sodh-1	Cry5B_UP_kgb-1/sek-1_independent	2.26668	3.07e-12	1.65357	3.28e-07	1.65389	3.27e-07	1.23816	2.8e-06	1.11715	1.13e-05
190548_at	Y18D10A.20	pfn-1 /// WBGene00003989	ProFiliN /// locus:pfn-1	Cry5B_UP_kgb-1_dependent	2.26418	1.82e-16	-0.00109495	0.993737	2.04288	1.35e-12	0.0706706	0.560154	0.296854	0.021374
184393_at	C33H5.13	C33H5.13 /// WBGene00016379	hypothetical protein /// status:Confirmed	Cry5B_UP_kgb-1_dependent	2.25324	3.46e-14	-0.233409	0.204535	2.48464	4.36e-12	-1.27485	4.91e-08	-0.218678	0.171272
175195_at	T09F5.12	---	---	Cry5B_UP_kgb-1_dependent	2.23421	1.1e-10	0.631805	0.0289049	2.30282	2.79e-08	0.152381	0.520731	0.199816	0.401388
186316_s_at	Y39E4A.2	ttm-1	Toxin-regulated Target of p38MAPK	Cry5B_UP_kgb-1/sek-1_dependent	2.22912	6.46e-14	-0.191573	0.304528	0.209918	0.261748	-0.21818	0.180854	-0.103361	0.519128
181857_at	C06E4.8	C06E4.8 /// WBGene00015537	hypothetical protein /// status:Predicted	Cry5B_UP_kgb-1/sek-1_dependent	2.20631	2.08e-13	0.302457	0.128606	3.95253	1.91e-15	-0.168444	0.320586	0.0279545	0.867548
179214_at	F54B8.4	F54B8.4 /// WBGene00010019	hypothetical protein /// status:Partially_confirmed	Cry5B_UP_kgb-1_dependent	2.20112	1.63e-08	0.256042	0.475733	1.67065	0.000111284	1.52567	6.03e-05	0.119616	0.699195
188063_s_at	M28.6	lact-3 /// WBGene00010897	beta-LACTamase domain containing /// locus:lact-3	Cry5B_UP_sek-1_dependent	2.20097	6.44e-14	1.65091	8.32e-09	1.05853	7.55e-06	0.25487	0.116339	0.137601	0.386559
186969_at	Y116A8C.29	WBGene00013806 /// Y116A8C.29	status:Partially_confirmed /// hypothetical protein	Cry5B_UP_kgb-1_dependent	2.19449	7.97e-16	0.872772	5.01e-06	2.07884	2.15e-12	-0.542388	0.000276105	-0.325603	0.0161411
184853_at	C18A11.1	C18A11.1 /// WBGene00015947	hypothetical protein /// status:Confirmed	Cry5B_UP_kgb-1/sek-1_independent	2.18542	1.2e-08	2.58943	2.13e-07	3.07784	1.29e-08	0.532785	0.0879496	-0.787514	0.0151332
180810_at	R10D12.9	R10D12.9 /// WBGene00011190	hypothetical protein /// status:Confirmed	Cry5B_UP_sek-1_dependent	2.15827	8.9e-09	0.501209	0.147792	0.0461762	0.891207	-0.742949	0.0177627	-1.64565	1.18e-05
174438_at	ZK593.6	lgg-2 /// WBGene00002981	LC3, GABARAP and GATE-16 family /// locus:lgg-2	Cry5B_UP_kgb-1/sek-1_independent	2.1541	1.37e-12	1.61634	1.1e-07	2.16086	8.12e-10	0.730159	0.000514329	-0.0720968	0.689874
191445_at	F01D4.2	ugt-44 /// WBGene00008486	UDP-GlucuronosylTransferase /// locus:ugt-44	Cry5B_UP_kgb-1/sek-1_independent	2.1517	6.63e-06	1.90183	0.00127307	0.261295	0.614846	-0.608882	0.183828	-3.94605	1.41e-08
173634_at	M28.6	lact-3 /// WBGene00010897	beta-LACTamase domain containing /// locus:lact-3	Cry5B_UP_kgb-1/sek-1_independent	2.14793	2.39e-13	1.66994	1.41e-08	1.12603	5.82e-06	0.509322	0.0049778	0.121755	0.46163
185003_s_at	F52F10.3	oac-31 /// WBGene00018707	O-ACyltransferase homolog /// locus:oac-31	Cry5B_UP_kgb-1_dependent	2.1454	3.08e-11	0.533183	0.0384842	1.19637	6.66e-05	-0.233262	0.277241	-0.210393	0.325806
175705_s_at	F38A5.3	lec-11	gaLECtin	Cry5B_UP_kgb-1_dependent	2.14454	7.3e-12	-0.123416	0.586777	1.61176	4.18e-07	-0.765863	0.000722299	-1.02592	2.97e-05
176347_at	Y22D7AL.15	WBGene00021253 /// Y22D7AL.15	status:Confirmed /// hypothetical protein	Cry5B_UP_kgb-1_dependent	2.12894	2.28e-16	0.0209481	0.87453	2.04099	5.16e-13	-0.873251	1.52e-07	-0.0856824	0.458661
174407_at	F08F1.8	tth-1 /// WBGene00006649	Tetra THymosin (four thymosin repeat protein) /// locus:tth-1	Cry5B_UP_kgb-1_dependent	2.12599	1.25e-13	0.658622	0.00142808	2.08705	1.29e-10	-0.741421	0.000103368	0.0913292	0.563128
184295_at	Y37H2A.14	WBGene00045416 /// Y37H2A.14	status:Partially_confirmed /// hypothetical protein	Cry5B_UP_kgb-1_dependent	2.1224	1.25e-09	0.272197	0.363301	2.5303	2.34e-08	0.011588	0.963996	0.0430177	0.866962
176141_s_at	Y58A7A.3	WBGene00021977 /// Y58A7A.3	status:Partially_confirmed /// hypothetical protein	Cry5B_UP_kgb-1/sek-1_independent	2.11054	7.61e-06	0.0734634	0.88616	2.52435	6.28e-05	1.60984	0.00143599	-1.03579	0.0280659
193225_s_at	F43G9.9	cpn-1 /// WBGene00000777	CalPoNin /// locus:cpn-1	Cry5B_UP_kgb-1_dependent	2.10873	4.44e-17	0.458685	0.000974601	2.38217	4.14e-15	-0.0867282	0.412476	0.0283483	0.787284
181052_at	F26G1.4	ttm-2 /// WBGene00017840	Toxin-regulated Target of p38MAPK /// locus:ttm-2	Cry5B_UP_kgb-1/sek-1_dependent	2.07085	4.57e-14	0.0987972	0.558422	0.4895	0.00770774	-0.677726	0.000118973	-0.0393808	0.786987
181536_at	F52B11.5	F52B11.5 /// WBGene00009927	hypothetical protein /// status:Confirmed	Cry5B_UP_kgb-1_dependent	2.06028	1.05e-14	0.350093	0.0330618	1.21424	9.78e-08	-0.171462	0.211013	-0.460148	0.00232875
178900_s_at	F45D3.4	F45D3.4	hypothetical protein	Cry5B_UP_kgb-1/sek-1_independent	2.05241	8.3e-10	1.88686	9.63e-07	2.38226	2.48e-08	-0.534023	0.0369132	0.105708	0.663655
192992_at	Y51A2D.13	Y51A2D.13	hypothetical protein	Cry5B_UP_kgb-1/sek-1_independent	2.05228	9.85e-08	1.31045	0.00180185	1.72206	0.000124048	0.741619	0.0296304	-0.198316	0.539329
180192_at	C49G7.5	C49G7.5 /// WBGene00016783	hypothetical protein /// status:Partially_confirmed	Cry5B_UP_kgb-1/sek-1_independent	2.05026	1.92e-07	0.169078	0.662876	0.95716	0.0206304	0.71544	0.0424352	-0.18161	0.589178
185453_at	H14A12.5	H14A12.5 /// WBGene00019197	hypothetical protein /// status:Partially_confirmed	Cry5B_UP_kgb-1/sek-1_dependent	2.04386	1.28e-12	0.148469	0.45384	-0.326497	0.108102	0.255256	0.144652	-0.00485131	0.9773
180409_at	F17C11.5	clec-221 /// WBGene00008916	C-type LECtin /// locus:clec-221	Cry5B_UP_kgb-1_dependent	2.04121	1.65e-10	-0.13256	0.603769	0.789935	0.00494344	0.0366046	0.868182	-0.0284807	0.897238
188282_at	Y46H3A.3	hsp-16.2 /// WBGene00002016	Heat Shock Protein /// locus:hsp-16.2	Cry5B_UP_kgb-1/sek-1_independent	2.04116	0.000114997	-0.294841	0.634393	1.54549	0.0194878	-2.27928	0.000311071	0.626527	0.249607
180922_at	C52B9.2	C52B9.2	hypothetical protein	Cry5B_UP_kgb-1_dependent	2.03273	1.18e-14	0.213153	0.176255	1.69216	2.96e-10	-0.572907	0.000285519	0.0492312	0.712707
177808_at	R11H6.4	R11H6.4 /// WBGene00011252	hypothetical protein /// status:Confirmed	Cry5B_UP_kgb-1_dependent	2.03062	3.82e-14	0.188585	0.255886	1.79923	2.8e-10	-0.0558339	0.693696	-0.140492	0.326447
183044_at	F38A5.7	F38A5.7 /// WBGene00018164	hypothetical protein /// status:Confirmed	Cry5B_UP_kgb-1_dependent	2.02869	3.55e-15	0.712538	6.3e-05	1.83353	2.15e-11	-0.282991	0.032941	0.0356939	0.776192
184212_s_at	C56C10.3	vps-32.1 /// WBGene00016961	related to yeast Vacuolar Protein Sorting factor /// locus:vps-32.1	Cry5B_UP_kgb-1_dependent	2.02246	9.28e-15	0.459167	0.00585498	1.84375	4.49e-11	-0.323761	0.0209216	0.0275898	0.833563
177798_at	F10C2.3	F10C2.3 /// WBGene00008644	hypothetical protein /// status:Partially_confirmed	Cry5B_UP_kgb-1_dependent	2.02073	8.44e-15	0.143136	0.347308	1.71302	1.57e-10	-0.777588	5.5e-06	-0.184525	0.167117
179338_at	F25H9.5	frm-10 /// WBGene00001496	FERM domain (protein4.1-ezrin-radixin-moesin) family /// locus:frm-10	Cry5B_UP_kgb-1/sek-1_independent	2.01847	8.89e-09	0.800678	0.0179555	1.90401	4.66e-06	0.59291	0.0395312	-0.554453	0.0527631
173086_s_at	F26F12.3	F26F12.3	hypothetical protein	Cry5B_UP_kgb-1/sek-1_independent	2.01667	1.29e-07	1.85012	5.41e-05	2.00766	1.98e-05	0.495089	0.134095	-0.329541	0.311412
193317_at	Y43C5B.3	WBGene00012786 /// Y43C5B.3	Mitochondrial carrier proteins (2 domains) /// hypothetical protein	Cry5B_UP_kgb-1/sek-1_dependent	2.00906	1.11e-10	-0.0082263	0.973239	-1.08711	0.000202914	2.5489	5.78e-11	-0.00225322	0.991534
186390_at	Y47H10A.5	WBGene00012961 /// Y47H10A.5	status:Partially_confirmed /// hypothetical protein	Cry5B_UP_kgb-1/sek-1_independent	2.00246	9.34e-07	0.0666317	0.873817	1.27965	0.00558061	-0.379778	0.302053	-0.106035	0.770584
180378_at	C17F4.5	fbxc-50 /// WBGene00015912	F-box C protein /// locus:fbxc-50	Cry5B_UP_kgb-1/sek-1_independent	1.98381	2.71e-11	1.7108	1.46e-07	1.33909	5.41e-06	-0.463674	0.0249706	0.108874	0.576791
176701_at	M04F3.1	rpa-2 /// WBGene00019767	Replication Protein A homolog /// locus:rpa-2	Cry5B_UP_kgb-1_dependent	1.97947	1.27e-11	0.518995	0.0234952	1.71701	6.97e-08	0.614772	0.00309496	0.298461	0.119691
188000_at	W03D8.6	itx-1 /// WBGene00002174	InTestinal Neurexin-like /// locus:itx-1	Cry5B_UP_kgb-1/sek-1_independent	1.97569	4.77e-08	0.26628	0.439261	1.85008	1.95e-05	-0.127329	0.667766	-0.165619	0.577235
192359_s_at	K08E7.7	cul-6 /// WBGene00000841	CULlin /// locus:cul-6	Cry5B_UP_kgb-1_dependent	1.96665	1.1e-11	0.244088	0.257127	2.34958	2.5e-10	0.0929071	0.614006	-0.0701503	0.70296
193566_at	C06C6.4	nhr-63 /// WBGene00003653	Nuclear Hormone Receptor family /// locus:nhr-63	Cry5B_UP_kgb-1/sek-1_dependent	1.95969	4.44e-18	0.0374853	0.709958	0.343142	0.00239177	-0.676676	1.09e-07	-0.265596	0.00561946
183125_at	F25E5.8	F25E5.8	hypothetical protein	Cry5B_UP_kgb-1/sek-1_independent	1.95629	1.55e-09	1.01573	0.00127302	1.94719	4.97e-07	0.572962	0.0245929	0.177241	0.462131
180261_s_at	F52E4.5	F52E4.5 /// WBGene00018702	hypothetical protein /// status:Partially_confirmed	Cry5B_UP_kgb-1_dependent	1.9494	7.05e-11	-0.309915	0.191116	1.56975	9.15e-07	-1.35103	1e-06	-0.0524418	0.794396
189585_s_at	T07C4.9	nex-2	anNEXin family	Cry5B_UP_kgb-1_dependent	1.94061	1.27e-13	0.170862	0.30942	1.75377	5.9e-10	0.25899	0.0825435	0.229514	0.121087
194212_x_at	F37C4.5	F37C4.5	hypothetical protein	Cry5B_UP_kgb-1_dependent	1.94003	3.23e-15	0.319797	0.0287742	1.91334	3.77e-12	0.160728	0.18751	-0.108338	0.368887
173706_at	ZK154.6	ZK154.6	hypothetical protein	Cry5B_UP_kgb-1_dependent	1.93997	4.55e-17	0.454933	0.000482735	1.62459	1.52e-12	-0.526253	1.82e-05	0.0667432	0.492454
178798_s_at	K02B7.3	K02B7.3	hypothetical protein	Cry5B_UP_kgb-1_dependent	1.93666	1.73e-09	-0.0832498	0.762763	2.00699	2.96e-07	-0.863827	0.00144561	-0.0254733	0.914983
191871_s_at	K01D12.11	cdr-4 /// WBGene00010470	CaDmium Responsive /// locus:cdr-4	Cry5B_UP_sek-1_dependent	1.93537	7.87e-16	1.17064	7.54e-09	0.662725	3.47e-05	0.00787322	0.943468	-0.413093	0.00113616
192862_s_at	C56A3.4	C56A3.4	hypothetical protein	Cry5B_UP_kgb-1_dependent	1.9332	2.78e-17	0.457493	0.000345473	2.14438	3.76e-15	1.18267	2.42e-11	0.0723479	0.444908
190899_at	F21H7.1	gst-22 /// WBGene00001770	Glutathione S-Transferase /// locus:gst-22	Cry5B_UP_kgb-1_dependent	1.92894	1.9e-12	-0.682993	0.00151298	1.98894	6.72e-10	-1.72125	6.8e-10	-1.19813	2.9e-07
190156_s_at	C48B4.1	C48B4.1 /// WBGene00008167	hypothetical protein /// Acyl-CoA oxidase I	Cry5B_UP_kgb-1/sek-1_independent	1.92206	5.21e-09	0.84394	0.00796563	1.15586	0.000625693	0.0244884	0.922679	-0.762084	0.00598422
174675_at	F28F8.2	acs-2 /// WBGene00009221	fatty Acid CoA Synthetase family /// locus:acs-2	Cry5B_UP_kgb-1/sek-1_independent	1.90629	6.66e-07	1.54982	0.00062156	2.04226	2.99e-05	1.95281	8.37e-06	0.735996	0.0388607
187668_at	F47D12.6	F47D12.6 /// WBGene00018562	hypothetical protein /// status:Confirmed	Cry5B_UP_kgb-1_dependent	1.90544	1.59e-15	0.0424294	0.745752	1.6039	3.83e-11	-1.44702	1.78e-11	-0.0786723	0.489513
190610_s_at	JC8.8	ttr-51 /// WBGene00010440	TransThyretin-Related family domain /// locus:ttr-51	Cry5B_UP_kgb-1_dependent	1.90272	4.1e-16	0.844638	6.46e-07	1.95703	2.31e-13	-0.34143	0.0036606	-0.0605242	0.56838
184283_at	Y51H4A.25	Y51H4A.25	hypothetical protein	Cry5B_UP_kgb-1/sek-1_independent	1.89717	1.97e-08	1.02614	0.00311428	1.20691	0.000773375	-0.670465	0.0199443	-0.41123	0.137294
192010_s_at	F43E2.8	hsp-4 /// WBGene00002008	Heat Shock Protein /// locus:hsp-4	Cry5B_UP_kgb-1_dependent	1.89551	3.51e-10	0.101979	0.679724	0.592636	0.0239985	1.04999	6.32e-05	-0.543448	0.0176089
177279_at	M60.4	M60.4	hypothetical protein	Cry5B_UP_kgb-1_dependent	1.88799	4.8e-15	0.811626	5.88e-06	1.99601	1.46e-12	-0.489949	0.000418718	0.525405	0.000203023
179939_at	F22E5.6	F22E5.6 /// WBGene00017705	hypothetical protein /// status:Partially_confirmed	Cry5B_UP_kgb-1_dependent	1.88637	1.17e-10	0.338743	0.152582	1.2255	2.51e-05	-0.136917	0.496056	-0.00253114	0.989903
174514_at	F26F12.3	F26F12.3	hypothetical protein	Cry5B_UP_kgb-1/sek-1_independent	1.88444	1.6e-05	2.00827	0.000408253	1.92342	0.000623691	0.465226	0.274583	-0.438543	0.302287
189150_at	ZC416.4	kgb-2 /// WBGene00002188	Kinase, GLH-Binding /// locus:kgb-2	Cry5B_UP_kgb-1/sek-1_independent	1.88225	4.12e-10	1.62976	1.3e-06	1.87291	1.59e-07	-0.0221197	0.917632	0.117994	0.582516
186070_at	Y71H2B.7	gpa-17 /// WBGene00022196	G Protein, Alpha subunit /// locus:gpa-17	Cry5B_UP_kgb-1_dependent	1.88179	1.51e-13	0.286147	0.0889397	1.99724	3.66e-11	-1.07939	1.31e-07	0.00271076	0.984618
182808_s_at	F55B11.4	F55B11.4 /// WBGene00010086	hypothetical protein /// status:Confirmed	Cry5B_UP_kgb-1_dependent	1.87599	5.15e-09	-0.154642	0.587601	2.66842	4.67e-09	-0.148167	0.548828	-0.611181	0.0201749
187153_s_at	Y39A3CL.5	clp-4	CaLPain family	Cry5B_UP_kgb-1_dependent	1.87376	9.3e-14	0.310326	0.0596431	1.50449	3.57e-09	-0.613914	0.00017509	-0.254507	0.0732673
179933_at	F39E9.1 /// Y46D2A.2	F39E9.1 /// WBGene00018194 /// WBGene00021590 /// Y46D2A.2	hypothetical protein /// status:Predicted /// status:Partially_confirmed /// hypothetical protein	Cry5B_UP_kgb-1_dependent	1.8715	1.02e-15	0.0700977	0.578095	1.04676	3.47e-08	-0.373376	0.00226212	-0.263043	0.0232381
179537_at	C50B8.4	C50B8.4 /// WBGene00008226	hypothetical protein /// status:Confirmed	Cry5B_UP_kgb-1_dependent	1.8702	4.59e-11	0.142645	0.514327	2.30825	5.5e-10	-0.976412	3.38e-05	-0.174287	0.359977
178076_at	C14B1.3	C14B1.3 /// WBGene00007574	hypothetical protein /// status:Confirmed	Cry5B_UP_kgb-1/sek-1_independent	1.85472	1.55e-14	0.859024	4.75e-06	2.03809	2.15e-12	1.21079	2.21e-09	-0.0166006	0.893095
193844_at	C34D1.5	zip-5	bZIP transcription factor family	Cry5B_UP_kgb-1_dependent	1.8543	6.69e-13	0.307096	0.086309	2.06316	6.3e-11	-0.790065	2.66e-05	-0.101446	0.499949
192636_at	F37H8.3	F37H8.3 /// WBGene00009512	hypothetical protein /// haloacid dehalogenase-like hydrolase	Cry5B_UP_kgb-1/sek-1_independent	1.85408	1.93e-06	1.57984	0.000793209	0.60998	0.145425	0.507944	0.160757	-0.873176	0.0208066
171919_x_at	---	---	---	Cry5B_UP_kgb-1_dependent	1.85019	2.59e-12	0.365676	0.058367	1.85523	1.47e-09	0.07544	0.638354	-0.0880306	0.583751
190635_at	F20C5.4	F20C5.4 /// WBGene00008969	hypothetical protein /// Yeast YCY4 like protein	Cry5B_UP_kgb-1_dependent	1.84825	3.44e-14	0.133448	0.371605	1.84588	2.8e-11	-0.156972	0.228622	-0.194083	0.140137
182155_at	F26F4.3	rom-1 /// WBGene00004400	RhOMboid (Drosophila) related /// locus:rom-1	Cry5B_UP_kgb-1_dependent	1.83754	8.08e-14	-0.00479003	0.975118	1.90148	3.25e-11	-0.438843	0.00311104	-0.0424803	0.749724
175229_at	C08F11.13	C08F11.13 /// WBGene00007460	hypothetical protein /// status:Confirmed	Cry5B_UP_kgb-1/sek-1_independent	1.83627	1.49e-06	2.02774	4.04e-05	-0.084827	0.830951	0.559439	0.114623	-2.29113	1.14e-06
192451_s_at	F21G4.1	F21G4.1 /// WBGene00009023	hypothetical protein /// Rat prostoglandin transporter like	Cry5B_UP_kgb-1_dependent	1.82885	2.5e-11	-0.123034	0.551981	1.65361	6.4e-08	-0.449912	0.018537	-0.28415	0.121863
173958_at	Y37A1B.2	lst-4	Lateral Signaling Target	Cry5B_UP_kgb-1_dependent	1.82587	4.51e-12	0.17662	0.352079	1.38363	2.49e-07	0.573574	0.00181187	-0.103207	0.527728
180547_at	F09B12.2	dhhc-1 /// WBGene00008606	DHHC-types zinc finger transcription factor /// locus:dhhc-1	Cry5B_UP_kgb-1_dependent	1.82431	1.86e-18	-0.425627	9.67e-05	1.23776	4.28e-12	-0.716086	6.52e-09	0.0711209	0.365135
188587_s_at	Y54G11A.13 /// Y54G11A.6	ctl-1 /// ctl-3 /// WBGene00000830 /// WBGene00013220	CaTaLase /// CaTaLase /// locus:ctl-1 /// locus:ctl-3	Cry5B_UP_kgb-1/sek-1_independent	1.82246	2.24e-13	1.35131	2.93e-08	1.131	4.9e-07	-0.199227	0.161544	0.00880708	0.949462
175450_at	F56D5.6	F56D5.6 /// WBGene00010150	hypothetical protein /// status:Partially_confirmed	Cry5B_UP_kgb-1_dependent	1.81729	6.23e-15	0.377958	0.00924521	2.0144	7.51e-13	-0.568212	6.35e-05	0.0084989	0.941383
192565_s_at	C54E10.5 /// Y17D7B.1	nhr-170 /// nhr-231 /// WBGene00008309 /// WBGene00012449	Nuclear Hormone Receptor family /// Nuclear Hormone Receptor family /// locus:nhr-170 /// locus:nhr-231	Cry5B_UP_kgb-1_dependent	1.81049	2.99e-09	0.421737	0.12317	1.8886	4.33e-07	-0.479872	0.0469974	-0.27353	0.24241
175719_at	EGAP1.3	WBGene00006987 /// zmp-1	locus:zmp-1 /// Zinc MetalloProtease	Cry5B_UP_kgb-1_dependent	1.80369	3.78e-14	0.0384639	0.791051	2.07659	2.08e-12	-0.417827	0.00292097	0.130239	0.306016
174048_at	K08A8.1	mek-1	MAP kinase kinase or Erk Kinase	Cry5B_UP_kgb-1_dependent	1.80154	6.39e-10	0.306308	0.214625	1.7582	3.14e-07	-0.140576	0.505095	-0.239458	0.261011
190298_s_at	R05D8.8	dhs-14 /// WBGene00000977	DeHydrogenases, Short chain /// locus:dhs-14	Cry5B_UP_kgb-1_dependent	1.79834	1.06e-15	0.00138704	0.990844	1.8492	5.78e-13	-0.832482	7.45e-08	-0.449337	0.000285124
181695_at	C49G7.12	C49G7.12 /// WBGene00077593	hypothetical protein /// status:Confirmed	Cry5B_UP_kgb-1/sek-1_independent	1.79225	0.000112644	1.24386	0.0303095	1.38589	0.0171543	1.83525	0.000718702	-0.221732	0.637495
173222_s_at	ZC155.1	nex-1 /// WBGene00003588	anNEXin family /// locus:nex-1	Cry5B_UP_kgb-1_dependent	1.79131	7.19e-18	0.101532	0.287571	1.56476	1.15e-13	-0.150668	0.0755312	0.122077	0.144703
187033_at	F54D1.6	F54D1.6 /// WBGene00010047	hypothetical protein /// status:Confirmed	Cry5B_UP_kgb-1_dependent	1.78921	1.56e-08	0.289543	0.322599	1.74309	4.72e-06	-0.739451	0.00702191	-0.254731	0.31516
173174_s_at	H06I04.6	H06I04.6 /// WBGene00019170	hypothetical protein /// status:Confirmed	Cry5B_UP_kgb-1_dependent	1.7874	4.2e-12	0.707459	0.000807465	1.25567	7.45e-07	-0.428336	0.012469	-0.388774	0.0216791
193745_at	ZK593.6	lgg-2 /// WBGene00002981	LC3, GABARAP and GATE-16 family /// locus:lgg-2	Cry5B_UP_kgb-1/sek-1_independent	1.78701	3.16e-11	1.5203	2.06e-07	1.84639	8.65e-09	0.280963	0.12216	0.0404744	0.818755
171887_x_at	Y39E4A.2	ttm-1	Toxin-regulated Target of p38MAPK	Cry5B_UP_kgb-1/sek-1_dependent	1.78454	9.4e-09	-0.0194748	0.944548	0.0813284	0.771674	-0.0800026	0.741764	-0.00677889	0.977696
176540_s_at	Y55B1BM.1	stim-1	STIM (mammalian STromal Interaction Molecule) homolog	Cry5B_UP_kgb-1_dependent	1.78043	1.41e-08	0.0157353	0.956144	0.992229	0.00208468	0.159219	0.522582	-0.504598	0.0519204
193178_at	F54D5.1	pcs-1	PhytoChelatin Synthase	Cry5B_UP_kgb-1_dependent	1.77407	3.22e-14	0.140716	0.325747	1.67625	7.38e-11	0.111142	0.369184	0.0263139	0.830088
193595_at	F28D1.3	thn-1 /// WBGene00009213	THaumatiN family /// locus:thn-1	Cry5B_UP_kgb-1/sek-1_dependent	1.7738	3.18e-07	-0.516795	0.145475	4.3489	2.44e-11	-0.136395	0.649724	0.288033	0.341644
182323_at	C02H6.2	fbxa-105 /// WBGene00015362	F-box A protein /// locus:fbxa-105	Cry5B_UP_kgb-1/sek-1_dependent	1.77183	2.71e-10	0.0692799	0.760639	0.119673	0.599537	-0.672683	0.00233999	-1.61187	4.6e-08
173550_at	F45D3.4	F45D3.4	hypothetical protein	Cry5B_UP_kgb-1/sek-1_independent	1.77056	1.88e-09	1.83536	3.17e-07	1.99781	8.37e-08	-0.318723	0.155861	0.0178328	0.935143
179272_at	C06B3.6	C06B3.6 /// WBGene00007365	hypothetical protein /// status:Confirmed	Cry5B_UP_kgb-1/sek-1_independent	1.76223	5.48e-08	1.50959	6.45e-05	2.08161	8.97e-07	0.388039	0.155105	-0.4257	0.120601
175898_at	ZK105.1	WBGene00022653 /// ZK105.1	status:Partially_confirmed /// hypothetical protein	Cry5B_UP_kgb-1_dependent	1.76079	9.09e-11	-0.05204	0.806773	2.15179	1.27e-09	-1.61501	1.49e-08	-0.656257	0.00165543
185780_at	Y50E8A.16	haf-7 /// WBGene00001817	HAlF transporter (PGP related) /// locus:haf-7	Cry5B_UP_kgb-1_dependent	1.74989	1.1e-08	0.105499	0.703829	0.439289	0.123486	-0.243505	0.316044	-0.175583	0.467119
172035_x_at	C06C6.5	nhr-50	Nuclear Hormone Receptor family	Cry5B_UP_kgb-1/sek-1_dependent	1.74451	4.07e-14	0.269252	0.0665669	0.4262	0.00590365	-0.394731	0.00360777	-0.464753	0.000914044
176002_at	M02H5.8	M02H5.8 /// WBGene00019744	hypothetical protein /// status:Partially_confirmed	Cry5B_UP_kgb-1_dependent	1.73307	1.33e-11	-0.605399	0.00386062	2.41617	1.73e-11	-2.76443	8.13e-14	-0.764471	0.000112501
173983_at	F43G9.9	cpn-1 /// WBGene00000777	CalPoNin /// locus:cpn-1	Cry5B_UP_kgb-1_dependent	1.72995	3.34e-15	0.460759	0.00108088	1.82849	1.03e-12	0.287077	0.0127097	-0.121118	0.26336
175979_at	M02H5.6	nhr-98 /// WBGene00003688	Nuclear Hormone Receptor family /// locus:nhr-98	Cry5B_UP_kgb-1_dependent	1.72339	1.41e-12	-0.0147867	0.929371	1.07966	1.73e-06	-0.45831	0.00419757	-0.0982031	0.499022
189473_at	Y39D8C.1	abt-4 /// WBGene00000022	ABC Transporter family /// locus:abt-4	Cry5B_UP_kgb-1/sek-1_independent	1.71889	4.5e-07	0.0490182	0.886357	1.56547	0.000147521	-0.367161	0.224622	-0.815106	0.011277
188100_s_at	F25H8.5	dur-1	Dauer Up-Regulated	Cry5B_UP_kgb-1/sek-1_independent	1.71764	6.29e-08	0.222616	0.464285	3.11118	9.37e-10	-0.589175	0.0332945	0.0120582	0.963255
192454_s_at	F25E2.4	ifd-2 /// WBGene00002058	Intermediate Filament, D /// locus:ifd-2	Cry5B_UP_kgb-1_dependent	1.70588	1.12e-07	-0.419545	0.186866	2.14871	6.68e-07	-0.371051	0.178063	-0.183865	0.497457
193871_s_at	Y37A1B.2	lst-4	Lateral Signaling Target	Cry5B_UP_kgb-1_dependent	1.6989	4.24e-09	0.194157	0.448551	1.27216	5.19e-05	0.513361	0.0281531	-0.246742	0.269869
185399_at	Y75B8A.28	WBGene00013559 /// Y75B8A.28	status:Partially_confirmed /// hypothetical protein	Cry5B_UP_kgb-1_dependent	1.6963	3.77e-08	-0.123095	0.671095	2.33078	6.03e-08	-0.912632	0.00136896	-0.604716	0.023484
176708_at	F16H6.10	F16H6.10 /// WBGene00008900	hypothetical protein /// status:Partially_confirmed	Cry5B_UP_kgb-1/sek-1_independent	1.69337	1.01e-07	0.697563	0.0317428	0.760179	0.0204466	-0.449931	0.101317	-0.104378	0.694982
180352_at	F23H12.3	F23H12.3	hypothetical protein	Cry5B_UP_kgb-1_dependent	1.69198	2.61e-13	-0.180911	0.236204	1.391	5.89e-09	0.0500158	0.700988	-0.181903	0.171498
187680_s_at	F56A8.7	unc-64	UNCoordinated	Cry5B_UP_kgb-1_dependent	1.68645	1.81e-15	0.252384	0.0396684	1.65537	2.38e-12	-0.43271	0.000286279	-0.0328076	0.74524
185056_at	F37C12.2	eip-24 /// WBGene00018150	Etoposide-Induced Protein homolog /// locus:eip-24	Cry5B_UP_kgb-1/sek-1_independent	1.68546	4.9e-08	1.3424	0.000136896	1.62981	1.32e-05	0.311672	0.226125	-0.183267	0.471513
190741_at	C23H4.6	C23H4.6	hypothetical protein	Cry5B_UP_kgb-1/sek-1_independent	1.68454	2.35e-09	0.61424	0.0186617	1.25315	3.73e-05	-0.18348	0.389153	-0.111123	0.599915
190830_at	T21C9.8	ttr-23 /// WBGene00011894	TransThyretin-Related family domain /// locus:ttr-23	Cry5B_UP_kgb-1/sek-1_dependent	1.68298	7.26e-11	0.150744	0.455785	0.428642	0.0424223	-0.136873	0.434556	-0.448488	0.0163346
175743_at	T17E9.1	kin-18	protein KINase	Cry5B_UP_kgb-1_dependent	1.67749	4.51e-11	0.129715	0.508193	0.997415	3.95e-05	0.568457	0.002657	-0.180112	0.292705
192392_at	R03G5.2	sek-1 /// WBGene00004758	SAPK/ERK kinase /// locus:sek-1	Cry5B_UP_kgb-1/sek-1_independent	1.66996	4.32e-06	0.214974	0.582248	0.11548	0.767017	-0.101303	0.764098	-0.713549	0.044113
182869_at	F07H5.10	F07H5.10 /// WBGene00008561	hypothetical protein /// status:Partially_confirmed	Cry5B_UP_kgb-1_dependent	1.66535	1.36e-13	0.133322	0.35597	1.23617	1.89e-08	1.88168	6.56e-13	0.0825287	0.507255
186660_s_at	F46C5.1	F46C5.1 /// WBGene00009778	hypothetical protein /// status:Confirmed	Cry5B_UP_kgb-1/sek-1_independent	1.65399	1.01e-08	1.26934	7.08e-05	1.52931	6.78e-06	-0.172652	0.447474	0.299128	0.194167
179858_at	C49C8.5	C49C8.5 /// WBGene00016769	hypothetical protein /// status:Confirmed	Cry5B_UP_kgb-1/sek-1_independent	1.63608	4.24e-09	0.472104	0.064638	1.96927	6.28e-08	0.442281	0.0470708	-1.15544	1.81e-05
177152_at	Y45G5AM.3	WBGene00021556 /// Y45G5AM.3	status:Partially_confirmed /// hypothetical protein	Cry5B_UP_kgb-1/sek-1_independent	1.63301	6.13e-08	0.358585	0.219756	1.51965	2.57e-05	0.736956	0.00679189	-0.245722	0.328277
189269_at	C55B6.1	C55B6.1	hypothetical protein	Cry5B_UP_kgb-1/sek-1_independent	1.63192	4.4e-08	0.809532	0.00825406	1.40635	5.12e-05	-0.0618712	0.799408	0.0242397	0.920645
179210_at	T05F1.9	T05F1.9 /// WBGene00011494	hypothetical protein /// status:Partially_confirmed	Cry5B_UP_kgb-1/sek-1_independent	1.63058	1.08e-07	0.51425	0.0940505	0.131062	0.659476	0.0985376	0.701898	-0.323397	0.216749
180039_at	Y54E5A.1	WBGene00013197 /// Y54E5A.1	status:Partially_confirmed /// hypothetical protein	Cry5B_UP_kgb-1_dependent	1.62776	6.9e-08	-0.382281	0.193619	1.24555	0.000264406	-0.965855	0.000789774	-0.247905	0.326044
181586_at	F42C5.3	F42C5.3 /// WBGene00018345	hypothetical protein /// status:Partially_confirmed	Cry5B_UP_kgb-1/sek-1_dependent	1.62611	6e-10	0.376196	0.0951727	6.7091	4.49e-19	-0.0526446	0.780433	-0.00212004	0.991035
174069_at	F55C12.7	tag-234 /// WBGene00018874	Temporarily Assigned Gene name /// locus:tag-234	Cry5B_UP_kgb-1_dependent	1.62512	2.21e-11	-0.306794	0.102494	2.39543	1.01e-11	-1.23244	9.64e-08	-0.432256	0.0112754
185001_at	C08F11.13	C08F11.13 /// WBGene00007460	hypothetical protein /// status:Confirmed	Cry5B_UP_kgb-1/sek-1_independent	1.61789	1.34e-05	1.78321	0.00025181	-0.0644101	0.875355	0.154517	0.664541	-1.05976	0.00656383
181632_at	B0281.3	B0281.3 /// WBGene00015110	hypothetical protein /// status:Partially_confirmed	Cry5B_UP_kgb-1/sek-1_independent	1.61217	1.27e-08	0.757224	0.00720462	2.20782	2.18e-08	-0.278887	0.219513	-0.0276113	0.901477
178720_at	F08G2.4	F08G2.4 /// WBGene00008576	hypothetical protein /// status:Confirmed	Cry5B_UP_kgb-1/sek-1_independent	1.60939	4.09e-12	0.637304	0.000793215	1.45792	1.28e-08	-0.78464	1.59e-05	-0.0593897	0.677748
187650_s_at	Y87G2A.10	vps-28	related to yeast Vacuolar Protein Sorting factor	Cry5B_UP_kgb-1_dependent	1.6076	5.92e-17	0.0640942	0.496419	1.66353	3.14e-14	-0.260343	0.00386199	-0.0361277	0.656965
187403_at	R10E12.1	alx-1	ALIX (Apoptosis-linked gene 2 interacting protein X) homolog	Cry5B_UP_kgb-1_dependent	1.60463	6.15e-15	0.288407	0.0217702	1.12003	3.75e-09	-0.378967	0.00115011	-0.133928	0.19814
178357_at	ZK520.2	sid-2 /// WBGene00004796	Systemic RNA Interference Defective /// locus:sid-2	Cry5B_UP_kgb-1_dependent	1.60263	5.89e-19	-0.0622792	0.407575	1.1858	2.73e-13	-0.866068	7.25e-12	-0.127724	0.0584444
180823_at	Y43F8B.9	WBGene00012819 /// Y43F8B.9	status:Partially_confirmed /// hypothetical protein	Cry5B_UP_kgb-1/sek-1_independent	1.59535	4.5e-11	1.77291	3.43e-09	2.07584	2.08e-10	0.0891809	0.580107	-0.0500284	0.755695
179922_s_at	C18B2.4	C18B2.4 /// WBGene00015955	hypothetical protein /// status:Confirmed	Cry5B_UP_kgb-1_dependent	1.59214	4.46e-11	0.454491	0.0213979	1.40832	1.49e-07	-0.839091	2.95e-05	0.0317402	0.843021
185820_at	F57B10.9	F57B10.9 /// WBGene00019006	hypothetical protein /// status:Partially_confirmed	Cry5B_UP_kgb-1_dependent	1.59035	1.38e-14	0.234751	0.0640534	1.07198	1.36e-08	-0.0222283	0.832824	0.0766828	0.469097
188979_at	M04F3.4	M04F3.4 /// WBGene00019770	hypothetical protein /// calcium binding protein	Cry5B_UP_kgb-1_dependent	1.58564	4.45e-10	-0.161697	0.442282	1.09303	3e-05	-0.464331	0.0168297	0.0959369	0.597228
182798_at	T04A6.1	T04A6.1	hypothetical protein	Cry5B_UP_kgb-1/sek-1_independent	1.58334	2.05e-12	0.924507	6.09e-06	1.57433	1.38e-09	-0.158842	0.248267	-0.120457	0.378028
190141_s_at	T28D6.2	tba-7 /// WBGene00006533	TuBulin, Alpha /// locus:tba-7	Cry5B_UP_kgb-1/sek-1_independent	1.58054	3.42e-10	0.540884	0.0144241	1.61176	9.13e-08	0.115541	0.517792	-0.173582	0.334259
181532_at	F13H8.4	nmgp-1 /// WBGene00017437	Neuronal Membrane GlycoProtein /// locus:nmgp-1	Cry5B_UP_kgb-1_dependent	1.57134	5.67e-09	-0.121502	0.612767	1.35143	1.13e-05	-1.06741	3.63e-05	0.0541479	0.794055
175909_at	C06E1.1	C06E1.1 /// WBGene00015518	hypothetical protein /// status:Confirmed	Cry5B_UP_kgb-1_dependent	1.57099	4.62e-11	0.204962	0.269475	1.56618	2.22e-08	-0.878867	1.42e-05	-0.0193613	0.902715
182294_at	Y60A3A.8	WBGene00013359 /// Y60A3A.8	status:Partially_confirmed /// hypothetical protein	Cry5B_UP_kgb-1/sek-1_independent	1.57007	9.75e-09	0.529147	0.0416848	1.1848	8.39e-05	0.375875	0.0896678	-0.222949	0.303242
183989_at	F07G6.7	fbxa-53 /// WBGene00017226	F-box A protein /// locus:fbxa-53	Cry5B_UP_kgb-1/sek-1_dependent	1.56885	1.17e-14	-0.0276914	0.815957	0.140058	0.246527	-0.253943	0.0209663	-0.117474	0.26125
184093_at	M01H9.1	M01H9.1 /// WBGene00019717	hypothetical protein /// status:Partially_confirmed	Cry5B_UP_kgb-1/sek-1_independent	1.56783	3.67e-06	0.27306	0.452825	1.69015	0.000112279	-0.461825	0.150083	-0.26465	0.401627
189657_s_at	Y43C5A.5	thk-1 /// WBGene00006568	THymidine Kinase /// locus:thk-1	Cry5B_UP_kgb-1_dependent	1.56769	9.82e-12	-0.0292674	0.861758	1.08285	1.84e-06	-0.501771	0.00218269	0.0910467	0.533411
188605_s_at	B0024.14	crm-1	CRiM (Cysteine RIch motor neuron protein) homolog	Cry5B_UP_kgb-1/sek-1_independent	1.56272	6.48e-09	0.571529	0.0251361	0.561629	0.0274698	-0.0172311	0.933897	0.014577	0.94406
174927_at	F19C6.2	F19C6.2	hypothetical protein	Cry5B_UP_kgb-1_dependent	1.56232	2.4e-08	0.178504	0.493501	1.1892	0.000139708	-0.572025	0.0175067	-0.166992	0.459912
193169_at	F49H6.1	clec-240 /// WBGene00009905	C-type LECtin /// locus:clec-240	Cry5B_UP_kgb-1/sek-1_independent	1.55934	1.48e-06	0.0358465	0.9153	-0.0454541	0.892731	-0.213559	0.467192	0.111942	0.701809
187598_at	C35C5.8	C35C5.8	hypothetical protein	Cry5B_UP_kgb-1/sek-1_independent	1.55646	7.85e-10	1.72149	5.21e-08	1.72561	5.01e-08	-0.139139	0.451054	-0.139313	0.450496
174101_at	T22H2.5	scrm-1	SCRaMblase (phospholipid scramblase)	Cry5B_UP_kgb-1_dependent	1.54618	9.1e-09	0.0816882	0.736167	0.302624	0.219762	-0.167879	0.426884	0.0431391	0.837075
180471_at	Y17G7B.8	WBGene00012462 /// Y17G7B.8	status:Partially_confirmed /// hypothetical protein	Cry5B_UP_kgb-1/sek-1_independent	1.54313	0.00013691	-0.28639	0.548144	0.0349588	0.94131	-0.0901057	0.826644	-0.765661	0.0734288
181216_s_at	Y53H1B.2	WBGene00013181 /// Y53H1B.2	status:Partially_confirmed /// hypothetical protein	Cry5B_UP_kgb-1_dependent	1.54224	8.91e-13	0.414607	0.00899677	1.57034	4.17e-10	-0.882463	5.57e-07	0.00777262	0.950911
193718_at	C15B12.7	cdf-1	Cation Diffusion Facilitator family	Cry5B_UP_kgb-1/sek-1_independent	1.54167	3.04e-05	-0.408823	0.332705	0.137967	0.74123	-0.108995	0.763182	-0.295664	0.416964
192874_at	F20D6.4	srp-7	SeRPin	Cry5B_UP_kgb-1_dependent	1.53958	7.09e-15	0.395314	0.00205584	0.72878	2.01e-06	-0.0823155	0.407517	-0.075488	0.446915
172309_x_at	C08E3.1 /// C08E3.13	C08E3.1 /// WBGene00015593 /// WBGene00015605	hypothetical protein /// status:Predicted /// status:Confirmed	Cry5B_UP_kgb-1_dependent	1.53831	9.42e-08	-0.691062	0.0199208	2.73013	2.09e-09	-1.18093	6.41e-05	1.03868	0.000266386
188464_at	F26E4.7	fasciclin	hypothetical protein	Cry5B_UP_kgb-1_dependent	1.5347	7.15e-12	0.342819	0.0438022	1.49185	6.35e-09	-0.397372	0.00914417	-0.0593339	0.672525
175797_at	R31.1	sma-1	SMAll	Cry5B_UP_kgb-1_dependent	1.53345	1.06e-11	0.206962	0.218125	1.50384	7.77e-09	-0.427041	0.00644274	-0.168094	0.24707
176004_at	M02H5.4	nhr-202 /// WBGene00019742	Nuclear Hormone Receptor family /// locus:nhr-202	Cry5B_UP_kgb-1/sek-1_independent	1.52888	2.15e-12	1.34241	1.22e-08	0.793732	2.89e-05	-0.441316	0.00264019	0.0169829	0.896875
183955_at	W04B5.3	W04B5.3	hypothetical protein	Cry5B_UP_kgb-1_dependent	1.52481	1.33e-13	-0.686125	2.88e-05	1.11622	2.33e-08	-0.916556	5.58e-08	0.160278	0.166623
181309_s_at	F41E6.9	F41E6.9 /// WBGene00018290	hypothetical protein /// status:Partially_confirmed	Cry5B_UP_kgb-1_dependent	1.52284	1.74e-12	0.34515	0.0290089	1.65857	2.31e-10	0.223899	0.0937404	-0.0831269	0.521614
176217_at	Y54E5A.1	WBGene00013197 /// Y54E5A.1	status:Partially_confirmed /// hypothetical protein	Cry5B_UP_kgb-1_dependent	1.52261	2.13e-10	-0.276582	0.161016	1.09422	1.05e-05	-0.525734	0.00441266	-0.167976	0.319836
183555_at	C34H4.3	tag-244 /// WBGene00044073	Temporarily Assigned Gene name /// locus:tag-244	Cry5B_UP_kgb-1/sek-1_independent	1.52177	7.72e-08	0.590795	0.0387754	-0.0895263	0.741649	-0.809709	0.00218856	-2.09452	1.13e-08
191578_s_at	K10C8.3	K10C8.3	hypothetical protein	Cry5B_UP_kgb-1_dependent	1.51676	3.02e-10	0.41508	0.0435829	1.18225	4.53e-06	0.151733	0.374987	0.00704257	0.966839
175710_s_at	R07B1.10	lec-8 /// WBGene00002271	gaLECtin /// locus:lec-8	Cry5B_UP_kgb-1_dependent	1.51218	9.98e-09	-1.25068	2.85e-05	1.32603	1.35e-05	-0.781029	0.000966365	0.229998	0.27169
186308_s_at	F42C5.10	F42C5.10 /// WBGene00018350	hypothetical protein /// status:Confirmed	Cry5B_UP_kgb-1_dependent	1.50943	2.07e-09	-0.445919	0.0498987	1.64622	1.57e-07	-0.0494911	0.792348	0.0518656	0.782647
177219_at	M28.8	M28.8 /// WBGene00010899	hypothetical protein /// status:Partially_confirmed	Cry5B_UP_kgb-1_dependent	1.50489	1.18e-07	-1.05028	0.000910589	1.88375	7.73e-07	-0.76974	0.00369701	-0.554072	0.028605
172515_x_at	W08A12.2	W08A12.2 /// WBGene00021079	hypothetical protein /// status:Confirmed	Cry5B_UP_kgb-1_dependent	1.50364	1.07e-10	0.288292	0.126184	1.4256	1.05e-07	-1.68925	5.13e-10	0.338776	0.0423912
189771_at	W04G5.2	rab-11.2 /// WBGene00004275	RAB family /// locus:rab-11.2	Cry5B_UP_kgb-1/sek-1_independent	1.50011	8.4e-07	0.878256	0.00960852	0.835844	0.0130721	-0.110239	0.683848	0.0215218	0.936512
180310_s_at	R08C7.2	R08C7.2	hypothetical protein	Cry5B_UP_kgb-1_dependent	1.49764	3.53e-14	0.245704	0.0507901	1.43847	5.94e-11	-0.228218	0.0373996	-0.187084	0.0828007
174150_at	C15B12.7	cdf-1	Cation Diffusion Facilitator family	Cry5B_UP_kgb-1_dependent	1.49058	2.45e-08	-0.464873	0.0712573	0.241118	0.335624	-0.512306	0.0247917	-0.168873	0.434397
177499_at	C38H2.2	C38H2.2 /// WBGene00008019	hypothetical protein /// status:Confirmed	Cry5B_UP_kgb-1/sek-1_independent	1.49054	6.5e-06	0.274746	0.446122	0.112758	0.753121	-0.191659	0.538409	-0.193103	0.53538
175556_at	F34H10.3	F34H10.3 /// WBGene00009380	hypothetical protein /// protein S10	Cry5B_UP_kgb-1/sek-1_independent	1.48712	2.81e-11	1.04297	3.27e-06	1.00433	5.5e-06	-0.469095	0.00380809	0.0285873	0.844789
173153_s_at	W04B5.3	W04B5.3	hypothetical protein	Cry5B_UP_kgb-1_dependent	1.48574	6.07e-13	-0.799583	7.8e-06	1.13313	4.28e-08	-0.731716	3.67e-06	-0.0135921	0.909257
188523_at	R13F6.9	sma-3 /// WBGene00004857	SMAll /// locus:sma-3	Cry5B_UP_kgb-1_dependent	1.48194	5.43e-13	0.333163	0.0221984	0.950562	5.92e-07	-0.30792	0.0154693	-0.0362078	0.759714
174603_at	F22A3.1	ets-4	ETS class transcription factor	Cry5B_UP_kgb-1/sek-1_independent	1.47696	1.08e-10	1.10081	3.86e-06	1.14673	2.17e-06	-0.418963	0.0128417	-0.073643	0.637588
174871_at	F41E6.13	atg-18	AuTophaGy (yeast Atg homolog)	Cry5B_UP_kgb-1/sek-1_independent	1.47492	8.16e-12	0.892307	9.98e-06	1.59885	1.08e-09	0.267425	0.0590071	-0.0886695	0.515196
189366_at	K07C6.4	cyp-35B1 /// WBGene00019472	CYtochrome P450 family /// locus:cyp-35B1	Cry5B_UP_kgb-1/sek-1_independent	1.47036	1.5e-08	0.948639	0.000579479	1.35322	9.88e-06	-0.489262	0.0251765	-0.070944	0.730177
184555_at	T20D4.12	T20D4.12 /// WBGene00020618	hypothetical protein /// status:Predicted	Cry5B_UP_kgb-1_dependent	1.46703	7.82e-09	0.119479	0.600959	1.47795	1.66e-06	0.0867471	0.660725	0.409153	0.0479952
171895_s_at	Y17G7B.17	WBGene00012468 /// Y17G7B.17	status:Confirmed /// hypothetical protein	Cry5B_UP_kgb-1_dependent	1.45666	1.35e-11	0.436969	0.0110755	1.29956	4.66e-08	0.482326	0.00189137	-0.0390972	0.776315
174132_at	C38H2.2	C38H2.2 /// WBGene00008019	hypothetical protein /// status:Confirmed	Cry5B_UP_kgb-1/sek-1_dependent	1.45329	1.08e-10	0.313408	0.0878586	-0.109794	0.537337	-0.505197	0.00316278	-0.0931661	0.545504
173485_s_at	B0546.4	B0546.4	hypothetical protein	Cry5B_UP_kgb-1/sek-1_independent	1.44383	1.93e-12	1.20835	2.48e-08	1.62794	1.35e-10	-0.0336353	0.784719	-0.00613989	0.960194
176295_at	Y22D7AR.9	fbxa-74 /// WBGene00021262	F-box A protein /// locus:fbxa-74	Cry5B_UP_kgb-1/sek-1_independent	1.43993	1.34e-07	0.254119	0.343928	0.200925	0.452442	-0.111687	0.628245	-0.257826	0.26942
188026_at	ZC155.1	nex-1 /// WBGene00003588	anNEXin family /// locus:nex-1	Cry5B_UP_kgb-1_dependent	1.43893	6.24e-16	0.131954	0.171062	1.261	7.52e-12	-0.232009	0.00901061	0.207605	0.0176602
185259_at	F41E6.13	atg-18	AuTophaGy (yeast Atg homolog)	Cry5B_UP_kgb-1/sek-1_independent	1.43324	6.84e-09	1.15614	2.95e-05	1.61919	2.66e-07	0.0666613	0.727631	0.0206095	0.914138
180616_at	T22B7.3	T22B7.3 /// WBGene00020672	hypothetical protein /// status:Partially_confirmed	Cry5B_UP_kgb-1/sek-1_independent	1.43322	6.73e-06	1.24688	0.00147564	2.05693	5.51e-06	-0.500747	0.10483	-0.357302	0.239902
174928_at	C10G11.7	C10G11.7 /// WBGene00015687	hypothetical protein /// status:Confirmed	Cry5B_UP_kgb-1_dependent	1.433	6.11e-15	-0.0723056	0.494084	1.35712	1.49e-11	-0.287433	0.00435596	0.0875518	0.341589
174241_at	F48E3.8	F48E3.8	hypothetical protein	Cry5B_UP_kgb-1/sek-1_independent	1.43268	5.21e-09	0.374568	0.0954702	1.29309	5.55e-06	-0.636697	0.00253423	-0.211879	0.267017
179727_at	Y43C5A.3	WBGene00012783 /// Y43C5A.3	status:Confirmed /// hypothetical protein	Cry5B_UP_kgb-1/sek-1_independent	1.42984	0.00112465	0.818417	0.141993	2.16746	0.000589088	0.617788	0.197819	-0.448023	0.345801
181041_at	F09F9.3	F09F9.3 /// WBGene00017308	hypothetical protein /// status:Partially_confirmed	Cry5B_UP_kgb-1_dependent	1.42728	1.25e-10	-0.0335803	0.848219	0.696503	0.000620341	-0.153405	0.318346	0.0157189	0.91758
173974_s_at	Y73B6BR.1	pqn-89	Prion-like-(Q/N-rich)-domain-bearing protein	Cry5B_UP_kgb-1_dependent	1.42139	2.25e-07	0.00284746	0.991618	1.40834	3.26e-05	-0.673964	0.00845352	-0.106812	0.649894
171842_x_at	R10E12.1	alx-1	ALIX (Apoptosis-linked gene 2 interacting protein X) homolog	Cry5B_UP_kgb-1_dependent	1.41932	2.08e-16	0.248277	0.00949063	1.1904	6.17e-12	-0.320176	0.000356592	-0.19267	0.0183255
178248_at	C07E3.3	C07E3.3 /// WBGene00007414	hypothetical protein /// status:Confirmed	Cry5B_UP_kgb-1_dependent	1.41897	4.87e-10	0.111705	0.553926	1.75763	5.01e-09	-0.826275	4.33e-05	-0.0877126	0.591225
174406_at	F13B10.1	tir-1	TIR (Toll and Interleukin 1 Receptor) domain protein	Cry5B_UP_kgb-1/sek-1_independent	1.41731	2.12e-07	0.723299	0.0128699	1.62755	4.53e-06	-0.0834542	0.720843	-0.389254	0.105956
178031_at	C27H2.2	C27H2.2	hypothetical protein	Cry5B_UP_kgb-1/sek-1_independent	1.41569	1.38e-05	-0.189875	0.599061	1.41518	0.000682956	-0.413141	0.194164	-0.279836	0.373934
174056_at	F54D1.6	F54D1.6 /// WBGene00010047	hypothetical protein /// status:Confirmed	Cry5B_UP_kgb-1_dependent	1.40389	6.65e-09	0.181197	0.405129	1.40704	1.56e-06	-0.509804	0.011727	-0.146228	0.437385
193501_s_at	F46H6.1	rhi-1 /// WBGene00004356	RHo GDI /// locus:rhi-1	Cry5B_UP_kgb-1_dependent	1.40279	2.24e-12	0.256783	0.0757554	1.60792	1.16e-10	-0.387402	0.00379057	-0.172528	0.162008
191622_s_at	C10F3.5	pcm-1	Protein Carboxymethyltransferase	Cry5B_UP_kgb-1/sek-1_independent	1.40254	4.82e-11	0.754447	0.000132281	1.56344	3.47e-09	-0.756646	2.32e-05	-0.0670355	0.637094
171906_x_at	K10C8.3	K10C8.3	hypothetical protein	Cry5B_UP_kgb-1_dependent	1.39928	2.51e-09	0.281215	0.176146	1.10825	1.79e-05	0.264356	0.143537	-0.0547302	0.756176
172627_x_at	Y105C5A.12 /// Y105C5A.13	WBGene00013636 /// Y105C5A.12 /// Y105C5A.13	status:Predicted /// hypothetical protein /// hypothetical protein	Cry5B_UP_kgb-1_dependent	1.39502	8.38e-09	-0.747389	0.00223871	2.53961	9.53e-11	-1.03995	1.51e-05	0.626327	0.00291636
177817_at	W01F3.2	W01F3.2 /// WBGene00012185	hypothetical protein /// status:Confirmed	Cry5B_UP_kgb-1/sek-1_independent	1.39298	2.13e-06	0.381117	0.225452	0.95	0.00526078	-0.325349	0.231909	0.0688384	0.797038
180193_at	F14F9.4	F14F9.4 /// WBGene00017467	hypothetical protein /// status:Partially_confirmed	Cry5B_UP_kgb-1/sek-1_independent	1.391	6.19e-05	-0.0465088	0.907289	1.6117	0.000530212	1.15521	0.00282163	-0.486439	0.169259
184284_s_at	T28F3.9 /// Y51H4A.25	T28F3.9 /// WBGene00012135 /// Y51H4A.25	hypothetical protein /// status:Partially_confirmed /// hypothetical protein	Cry5B_UP_kgb-1/sek-1_independent	1.38711	1.93e-06	0.567734	0.0738581	0.728867	0.0249188	-0.332488	0.217194	-0.316804	0.238888
185106_at	Y105C5B.5	WBGene00013647 /// Y105C5B.5	status:Confirmed /// hypothetical protein	Cry5B_UP_kgb-1/sek-1_independent	1.37751	2.33e-06	1.0674	0.0020595	1.78701	7.68e-06	-0.386866	0.156152	-0.487458	0.0779376
188597_s_at	T17E9.1	kin-18	protein KINase	Cry5B_UP_kgb-1_dependent	1.37708	1.66e-10	0.0228792	0.894104	0.6316	0.00126717	0.246854	0.10804	-0.221257	0.147325
186720_at	T28A11.19	T28A11.19 /// WBGene00020881	hypothetical protein /// status:Partially_confirmed	Cry5B_UP_kgb-1/sek-1_independent	1.37416	1.56e-07	0.94417	0.00122833	1.01144	0.000651486	0.119446	0.591321	0.0693719	0.754616
189346_at	F48F7.2	syn-2 /// WBGene00006372	SYNtaxin /// locus:syn-2	Cry5B_UP_kgb-1/sek-1_independent	1.37182	3.9e-09	0.343334	0.104011	2.03787	1.66e-09	-0.913561	3.56e-05	0.0218648	0.90174
171967_x_at	C27H2.2	C27H2.2	hypothetical protein	Cry5B_UP_kgb-1/sek-1_independent	1.37142	8.19e-07	0.0913647	0.748594	1.29984	0.000147516	-0.463227	0.0710895	-0.202756	0.414692
190139_s_at	E03H4.10	clec-17 /// WBGene00008477	C-type LECtin /// locus:clec-17	Cry5B_UP_sek-1_dependent	1.36741	1.99e-07	0.4674	0.081763	2.96656	1.34e-10	-0.449557	0.0551677	0.35978	0.11909
175659_at	F01G10.8	daf-14 /// WBGene00000910	abnormal DAuer Formation /// locus:daf-14	Cry5B_UP_kgb-1/sek-1_independent	1.36668	2.58e-12	0.696077	4.11e-05	1.02229	1.94e-07	-0.232629	0.0596375	-0.39822	0.0026444
174386_at	T07C4.9	nex-2	anNEXin family	Cry5B_UP_kgb-1_dependent	1.36551	8.44e-11	0.069366	0.673396	1.39415	2.57e-08	-0.455164	0.00393085	0.248387	0.0916781
190959_s_at	F37B1.5	gst-16 /// WBGene00001764	Glutathione S-Transferase /// locus:gst-16	Cry5B_UP_kgb-1/sek-1_independent	1.36325	1.56e-10	0.713003	0.000351637	1.94956	1.27e-10	-0.155735	0.295221	-0.173439	0.245195
174338_at	F08B1.1	---	---	Cry5B_UP_kgb-1/sek-1_independent	1.35995	6.02e-07	0.271917	0.331093	1.73735	2.65e-06	-0.234805	0.332464	-0.735632	0.00532139
185063_at	Y38H6C.11	fbxa-150 /// WBGene00012624	F-box A protein /// locus:fbxa-150	Cry5B_UP_kgb-1_dependent	1.35888	1.98e-16	0.151181	0.0830643	1.26403	8.1e-13	-0.225543	0.00500079	-0.118167	0.115376
173210_s_at	F14B8.5	F14B8.5	hypothetical protein	Cry5B_UP_kgb-1_dependent	1.35872	1.02e-08	0.0912068	0.670998	1.45785	8.32e-07	-0.768395	0.000411262	-0.0205748	0.911717
184511_at	K11H12.5	K11H12.5 /// WBGene00019661	hypothetical protein /// status:Partially_confirmed	Cry5B_UP_kgb-1/sek-1_dependent	1.35588	1.57e-09	0.0480153	0.802433	-0.0469993	0.806524	-0.51791	0.00476429	-0.0474809	0.775167
173602_at	Y17G7B.17	WBGene00012468 /// Y17G7B.17	status:Confirmed /// hypothetical protein	Cry5B_UP_kgb-1_dependent	1.35058	1.21e-10	0.0988026	0.552478	1.32276	6.95e-08	0.171704	0.239143	-0.120699	0.404015
182534_at	Y17D7B.2	WBGene00012450 /// Y17D7B.2	status:Partially_confirmed /// hypothetical protein	Cry5B_UP_kgb-1_dependent	1.34847	2.16e-07	-0.0364449	0.887012	0.239463	0.355409	-0.225613	0.31561	0.052718	0.812486
187412_at	C18H9.6	C18H9.6 /// WBGene00016004	hypothetical protein /// status:Partially_confirmed	Cry5B_UP_kgb-1/sek-1_independent	1.34568	4.95e-10	1.16284	1.56e-06	1.83866	9.15e-10	0.0271177	0.860696	-0.769569	5.42e-05
191975_at	C35C5.4	mig-2 /// WBGene00003239	abnormal cell MIGration /// locus:mig-2	Cry5B_UP_kgb-1_dependent	1.34502	1.53e-07	-0.0260872	0.916964	1.21083	7.62e-05	-1.1078	3.97e-05	0.164868	0.44985
183676_s_at	F08F8.1 /// F08F8.5	numr-1 /// numr-2 /// WBGene00017267 /// WBGene00017270	NUclear localized Metal Responsive /// NUclear localized Metal Responsive /// locus:numr-2 /// locus:numr-1	Cry5B_UP_kgb-1/sek-1_independent	1.34181	3.06e-09	0.456435	0.0290871	2.01444	1.07e-09	-0.148513	0.388783	0.211431	0.224008
174336_at	C33D9.1	exc-5	EXCretory canal abnormal	Cry5B_UP_kgb-1/sek-1_independent	1.33879	1.39e-08	0.454685	0.0442038	1.3937	1.69e-06	-0.418477	0.0335179	-0.0320581	0.863327
174347_s_at	C49C8.5	C49C8.5 /// WBGene00016769	hypothetical protein /// status:Confirmed	Cry5B_UP_kgb-1/sek-1_independent	1.33704	3.53e-09	0.364937	0.0763374	1.68037	2.61e-08	0.393281	0.0305097	-0.980789	9.62e-06
186971_at	C23G10.11	C23G10.11 /// WBGene00016017	hypothetical protein /// status:Confirmed	Cry5B_UP_kgb-1/sek-1_independent	1.33703	3.13e-07	1.29372	5.62e-05	0.894048	0.00226635	0.287233	0.211504	0.462919	0.0502595
172707_x_at	T24H7.5	tat-4	Transbilayer Amphipath Transporters (subfamily IV P-type ATPase)	Cry5B_UP_kgb-1/sek-1_independent	1.33168	5.94e-06	0.117269	0.712585	0.794486	0.0194751	-0.208213	0.452452	-0.213824	0.440534
179591_at	W02A2.2	far-6 /// WBGene00001390	Fatty Acid/Retinol binding protein /// locus:far-6	Cry5B_UP_kgb-1/sek-1_independent	1.32905	6.03e-11	0.761875	7.37e-05	1.11216	4.53e-07	-0.510187	0.00105039	0.113826	0.406303
185357_at	Y37D8A.16	WBGene00012554 /// Y37D8A.16	status:Confirmed /// hypothetical protein	Cry5B_UP_kgb-1_dependent	1.32689	2.1e-11	0.236518	0.12093	1.60122	3.89e-10	-1.00132	1e-07	0.0214695	0.867085
185024_s_at	Y56A3A.33	WBGene00013244 /// Y56A3A.33	status:Partially_confirmed /// hypothetical protein	Cry5B_UP_kgb-1/sek-1_independent	1.32258	1.02e-13	0.923621	4.04e-08	0.970702	1.78e-08	-0.341689	0.00180526	0.102602	0.29585
174630_at	T28B11.1	---	---	Cry5B_UP_kgb-1/sek-1_independent	1.32	3.19e-11	0.557534	0.00119096	0.745686	5.85e-05	0.437215	0.00275001	-0.346814	0.0136954
178359_s_at	T28B8.1	T28B8.1 /// WBGene00012113	hypothetical protein /// status:Confirmed	Cry5B_UP_kgb-1/sek-1_independent	1.31973	3.31e-06	1.19867	0.000620851	1.37968	0.000145579	0.288748	0.276265	-0.200404	0.446503
186880_at	C25E10.10	C25E10.10 /// WBGene00016099	hypothetical protein /// status:Partially_confirmed	Cry5B_UP_kgb-1_dependent	1.3181	5.19e-13	0.166767	0.178213	1.15332	3.7e-09	-0.78266	2.06e-07	-0.0439941	0.675659
179478_at	C44H9.6	C44H9.6 /// WBGene00008101	hypothetical protein /// status:Partially_confirmed	Cry5B_UP_kgb-1_dependent	1.31521	9.07e-12	0.164575	0.248635	1.10493	8.78e-08	-0.736227	4.4e-06	-0.337293	0.0105332
175802_at	F56D2.7	ced-6 /// WBGene00000420	CEll Death abnormality /// locus:ced-6	Cry5B_UP_kgb-1/sek-1_independent	1.31442	1.13e-07	0.527297	0.0371833	1.25633	2.95e-05	0.201256	0.33799	-0.0484876	0.815542
190127_at	F53G12.1	rab-11.1 /// WBGene00004274	RAB family /// locus:rab-11.1	Cry5B_UP_kgb-1/sek-1_independent	1.3141	2.5e-07	0.456492	0.0813401	0.910856	0.00148314	-0.246268	0.266905	-0.232861	0.293069
188536_s_at	C32D5.9	lgg-1 /// WBGene00002980	LC3, GABARAP and GATE-16 family /// locus:lgg-1	Cry5B_UP_kgb-1/sek-1_independent	1.31355	2.82e-11	0.884987	5.71e-06	1.62172	3.42e-10	0.11745	0.367163	-0.177605	0.177967
183561_s_at	F40F12.7	F40F12.7 /// WBGene00009595	hypothetical protein /// status:Confirmed	Cry5B_UP_kgb-1/sek-1_independent	1.31282	2.04e-13	0.412246	0.00157938	1.73245	7.84e-13	-0.223317	0.0339562	-0.0794603	0.428602
191502_at	ZC443.5	ugt-18 /// WBGene00013900	UDP-GlucuronosylTransferase /// locus:ugt-18	Cry5B_UP_kgb-1_dependent	1.31228	1.59e-06	2.83226	1.75e-09	0.233014	0.417457	-0.199453	0.4228	0.0358731	0.884504
187867_at	F46G10.3	sir-2.3 /// WBGene00004802	yeast SIR related /// locus:sir-2.3	Cry5B_UP_kgb-1/sek-1_independent	1.3106	7.89e-12	0.326788	0.0267528	0.334223	0.0238341	-0.372006	0.00504712	-0.0354827	0.76815
189184_at	F22F7.5	ckb-4 /// WBGene00000514	Choline Kinase B /// locus:ckb-4	Cry5B_UP_kgb-1_dependent	1.30984	2.37e-10	0.12406	0.459662	0.504811	0.00587537	-0.420524	0.0076737	-0.00569816	0.968511
190499_s_at	C35D10.14	clec-5 /// WBGene00016450	C-type LECtin /// locus:clec-5	Cry5B_UP_kgb-1_dependent	1.30956	1.07e-07	-0.231979	0.335476	1.90551	6.76e-08	-1.08652	2.75e-05	0.410078	0.0572059
193179_s_at	ZK637.14	WBGene00014031 /// ZK637.14	Zinc finger, C3HC4 type (RING finger) /// hypothetical protein	Cry5B_UP_kgb-1_dependent	1.30908	2.59e-09	0.228025	0.239319	0.988467	3.33e-05	-0.213133	0.205311	0.108509	0.512998
176756_s_at	C18E3.7 /// F56A6.1	ppw-1 /// sago-2	PAZ/PIWI domain-containing /// Synthetic secondary siRNA-deficient ArGOnaute mutant	Cry5B_UP_kgb-1/sek-1_dependent	1.30784	6.57e-11	0.106143	0.496357	2.39281	4.96e-13	0.173828	0.204646	-0.139441	0.305594
190149_at	K02A11.3	K02A11.3 /// WBGene00010488	hypothetical protein /// placental protein 11	Cry5B_UP_kgb-1/sek-1_independent	1.30662	3.64e-13	0.71138	4.66e-06	1.60181	5.69e-12	-0.209045	0.0508458	-0.403443	0.000653421
189517_at	T13B5.3	T13B5.3 /// WBGene00020471	hypothetical protein /// locus:pho-14	Cry5B_UP_kgb-1/sek-1_independent	1.30554	1.85e-05	0.682994	0.0546787	1.85701	1.72e-05	-0.124228	0.673458	-0.406851	0.17621
183171_at	C46F9.3	math-24 /// WBGene00016719	MATH (meprin-associated Traf homology) domain containing /// locus:math-24	Cry5B_UP_kgb-1/sek-1_independent	1.3016	7.11e-08	0.138028	0.551481	1.62127	5.16e-07	-0.793179	0.000624422	-0.189686	0.347739
175252_at	ZK858.4	mel-26 /// WBGene00003209	Maternal Effect Lethal /// locus:mel-26	Cry5B_UP_kgb-1/sek-1_independent	1.29847	2.08e-09	0.38644	0.0484256	1.41086	1.67e-07	0.753671	0.000116547	-0.098237	0.545101
175652_at	T26E3.3	par-6	abnormal embryonic PARtitioning of cytoplasm	Cry5B_UP_kgb-1_dependent	1.2963	1.77e-10	-0.179421	0.275928	1.04149	1.96e-06	-0.287615	0.0509101	0.0415192	0.767952
174541_at	F28H1.1	F28H1.1 /// WBGene00017908	hypothetical protein /// status:Confirmed	Cry5B_UP_kgb-1_dependent	1.29598	7.36e-10	0.0907068	0.606709	1.36658	1.06e-07	-0.41827	0.0111499	-0.0542589	0.721719
175918_at	F41B4.3	F41B4.3 /// WBGene00018259	hypothetical protein /// status:Confirmed	Cry5B_UP_kgb-1_dependent	1.29338	3.04e-10	0.034896	0.83443	0.530549	0.00412872	-0.327851	0.032068	-0.173708	0.237292
176803_at	C03B1.14	C03B1.14 /// WBGene00015382	hypothetical protein /// status:Partially_confirmed	Cry5B_UP_kgb-1_dependent	1.29318	1.23e-10	0.0204264	0.897644	2.17172	4.97e-12	-0.697627	4.36e-05	-0.13676	0.325574
173138_s_at	C53B7.3	C53B7.3	hypothetical protein	Cry5B_UP_kgb-1/sek-1_independent	1.29222	0.00170762	0.864487	0.103885	1.12371	0.0383535	1.04474	0.0273031	0.963582	0.0401088
180419_at	F41C3.8	F41C3.8	hypothetical protein	Cry5B_UP_kgb-1_dependent	1.28881	8.93e-10	0.141362	0.426926	0.900358	4.1e-05	-0.239407	0.128054	0.0958735	0.532625
184002_at	C09F12.1	clc-1 /// WBGene00000522	CLaudin-like in Caenorhabditis /// locus:clc-1	Cry5B_UP_kgb-1_dependent	1.28855	7.01e-10	-0.51283	0.00713945	1.98331	1.52e-10	-1.31445	1.66e-08	-1.19723	7.68e-08
172565_x_at	C08E3.1 /// C08E3.13	C08E3.13 /// WBGene00015593 /// WBGene00015605	hypothetical protein /// status:Predicted /// status:Confirmed	Cry5B_UP_kgb-1_dependent	1.28665	1.49e-07	-0.407203	0.0993929	2.36613	1.87e-09	-1.26444	3.92e-06	1.00961	6.97e-05
185373_s_at	F23H11.4	F23H11.4	hypothetical protein	Cry5B_UP_kgb-1/sek-1_independent	1.28432	7.26e-08	0.127673	0.57697	1.11728	6.6e-05	0.00170596	0.993107	-0.181042	0.364056
174164_at	K01G5.9	K01G5.9 /// WBGene00010480	hypothetical protein /// status:Confirmed	Cry5B_UP_kgb-1/sek-1_independent	1.28328	1.04e-08	0.848554	0.000364958	1.48676	2.63e-07	1.33678	1.46e-07	0.163142	0.357165
175156_at	---	---	---	Cry5B_UP_kgb-1/sek-1_independent	1.2806	3.54e-05	1.65915	9.96e-05	1.75062	5.33e-05	-0.742383	0.0220496	0.136182	0.654819
174506_at	C27C12.2	egrh-1 /// WBGene00007772	EGR (Early Growth factor Response factor) Homolog /// locus:egrh-1	Cry5B_UP_kgb-1/sek-1_independent	1.27688	4.95e-10	0.303419	0.0839569	0.495081	0.00746828	-0.151024	0.308944	-0.181037	0.225081
190287_at	F16B4.12	nhr-117	Nuclear Hormone Receptor family	Cry5B_UP_kgb-1/sek-1_independent	1.27603	9.57e-10	0.418401	0.0250657	1.30024	2.29e-07	-0.153908	0.317146	-0.256192	0.102797
174128_at	R05D3.2	R05D3.2 /// WBGene00019877	hypothetical protein /// status:Confirmed	Cry5B_UP_kgb-1/sek-1_independent	1.2748	1.79e-11	0.308564	0.0380523	0.978804	6.22e-07	0.991807	5.34e-08	-0.184205	0.141948
175342_at	---	---	---	Cry5B_UP_kgb-1_dependent	1.27478	3.53e-08	-0.137424	0.527575	1.13863	2.81e-05	-0.895134	8.92e-05	0.0687786	0.714177
174504_at	F28B3.1	F28B3.1 /// WBGene00017882	hypothetical protein /// status:Partially_confirmed	Cry5B_UP_kgb-1_dependent	1.27357	2.59e-11	0.220293	0.13576	1.01046	5.09e-07	-0.304229	0.0219798	-0.0499676	0.688623
184003_s_at	C09F12.1	clc-1 /// WBGene00000522	CLaudin-like in Caenorhabditis /// locus:clc-1	Cry5B_UP_kgb-1_dependent	1.27203	3.32e-09	-0.307962	0.111883	2.00331	4.97e-10	-1.22996	1.66e-07	-1.24205	1.42e-07
181265_at	R12E2.2	R12E2.2 /// WBGene00020031	hypothetical protein /// status:Confirmed	Cry5B_UP_kgb-1/sek-1_independent	1.26834	3.97e-08	1.21166	1.31e-05	0.841166	0.000778699	0.536303	0.00878279	0.0296175	0.874774
191271_s_at	C32F10.1	obr-4	Oxysterol Binding protein (OSBP) Related	Cry5B_UP_kgb-1/sek-1_independent	1.26697	2.46e-10	0.298811	0.075208	0.509643	0.00437547	1.17033	3.27e-08	-0.0294685	0.833254
178654_s_at	W04A8.4	W04A8.4 /// WBGene00012239	hypothetical protein /// status:Confirmed	Cry5B_UP_kgb-1/sek-1_independent	1.26675	8e-11	1.16038	1.42e-07	1.10367	3.09e-07	-0.150702	0.259347	-0.0874278	0.508569
173843_s_at	T07A9.3	kgb-1 /// WBGene00002187	Kinase, GLH-Binding /// locus:kgb-1	Cry5B_UP_kgb-1_dependent	1.26524	4.11e-10	0.0454678	0.784335	1.34535	5.49e-08	-3.30676	1.74e-16	-0.123837	0.393177
177582_s_at	F52G2.2	rsd-2	RNAi Spreading Defective (see also sid)	Cry5B_UP_kgb-1/sek-1_independent	1.26431	2.02e-09	0.322101	0.0867629	1.01038	1.35e-05	0.37807	0.0238773	-0.0202038	0.897695
175717_at	F09E5.1	pkc-3 /// WBGene00004034	Protein Kinase C /// locus:pkc-3	Cry5B_UP_kgb-1_dependent	1.2591	2.77e-14	-0.0572271	0.567387	0.95929	3.05e-09	-0.443855	3.7e-05	-0.0659867	0.447762
176575_s_at	ZK370.3	hipr-1	Huntingtin Interacting Protein Related	Cry5B_UP_kgb-1/sek-1_independent	1.25596	1.88e-06	0.121445	0.660697	0.433557	0.126879	0.103525	0.665669	-0.251984	0.298192
188969_at	C15A11.4	C15A11.4 /// WBGene00007598	hypothetical protein /// amine oxidase	Cry5B_UP_kgb-1/sek-1_independent	1.25535	2.69e-06	0.34904	0.225569	1.31327	0.00012261	0.190077	0.441161	-0.393832	0.118708
178778_s_at	T13H5.6	T13H5.6 /// WBGene00011760	hypothetical protein /// status:Partially_confirmed	Cry5B_UP_kgb-1_dependent	1.25445	5.14e-09	-0.0647362	0.733636	0.84766	0.000189282	-0.665173	0.000521606	-0.339106	0.0493692
184602_at	C10H11.3	ugt-25 /// WBGene00015692	UDP-GlucuronosylTransferase /// locus:ugt-25	Cry5B_UP_kgb-1/sek-1_independent	1.25122	5.57e-06	1.61393	1.88e-05	1.17219	0.000662963	0.336024	0.200663	-0.41546	0.117271
174845_s_at	ZK370.3	hipr-1	Huntingtin Interacting Protein Related	Cry5B_UP_kgb-1_dependent	1.24989	3.96e-10	0.239178	0.153903	0.674661	0.000429571	0.0476708	0.736899	-0.251573	0.0867836
181534_s_at	F07C4.2 /// F07C4.9	clec-45 /// clec-46 /// WBGene00017199 /// WBGene00017202	C-type LECtin /// C-type LECtin /// locus:clec-45 /// locus:clec-46	Cry5B_UP_kgb-1/sek-1_independent	1.24579	6.03e-06	-0.108372	0.716221	-0.0744193	0.802714	-0.53836	0.0466882	-0.156131	0.546489
193510_s_at	C06C6.5	nhr-50	Nuclear Hormone Receptor family	Cry5B_UP_kgb-1/sek-1_independent	1.24576	1.19e-13	0.375383	0.00177296	0.262349	0.0207504	-0.572967	2.97e-06	-0.401254	0.000239985
186299_at	H20E11.2	H20E11.2 /// WBGene00019214	hypothetical protein /// status:Partially_confirmed	Cry5B_UP_kgb-1/sek-1_independent	1.24468	0.000261058	0.38975	0.343073	0.301449	0.461423	-0.483639	0.179112	-0.708193	0.0546368
179373_at	C50F4.9	C50F4.9 /// WBGene00008234	hypothetical protein /// status:Partially_confirmed	Cry5B_UP_kgb-1/sek-1_independent	1.24305	5.04e-09	1.95564	7.81e-10	0.348649	0.0745663	-0.341308	0.0459853	-0.114724	0.483729
174707_s_at	R13H4.4	hmp-1	HuMPback (dorsal lumps)	Cry5B_UP_kgb-1/sek-1_independent	1.24124	1.88e-07	0.218732	0.354917	0.936459	0.000576084	0.0468878	0.817135	0.149453	0.463729
183432_s_at	K10B4.3	K10B4.3 /// WBGene00019615	hypothetical protein /// status:Partially_confirmed	Cry5B_UP_kgb-1/sek-1_independent	1.23802	7.21e-06	0.201559	0.503572	1.2992	0.000257393	0.0516463	0.842351	-0.222247	0.395993
194060_s_at	T01D3.6	T01D3.6	hypothetical protein	Cry5B_UP_sek-1_dependent	1.23761	1.67e-09	0.516127	0.00725616	3.05859	4.62e-14	-0.366078	0.0239035	-1.54179	1.24e-09
175453_at	F48F7.2	syn-2 /// WBGene00006372	SYNtaxin /// locus:syn-2	Cry5B_UP_kgb-1/sek-1_independent	1.23573	3.81e-10	0.39804	0.0209824	1.80196	2.19e-10	-0.762161	1.78e-05	-0.0631817	0.652099
173705_s_at	K06A1.5	atg-16.2 /// WBGene00019427	AuTophaGy (yeast Atg homolog) /// locus:atg-16.2	Cry5B_UP_kgb-1/sek-1_independent	1.23381	1.59e-09	0.996961	9.81e-06	1.17174	1.02e-06	-0.19908	0.197133	-0.336012	0.0354263
189865_s_at	F36D4.3	hum-2	Heavy chain, Unconventional Myosin	Cry5B_UP_kgb-1_dependent	1.22796	2.21e-09	0.120928	0.497131	1.25405	4.58e-07	-0.00605031	0.968533	-0.276247	0.0826122
171912_x_at	C04F6.3	cht-1 /// WBGene00000503	CHiTinase /// locus:cht-1	Cry5B_UP_kgb-1/sek-1_independent	1.22591	0.000375845	1.49589	0.00149978	0.420265	0.317004	-0.195565	0.587596	0.177767	0.62182
175818_s_at	B0416.6	gly-13 /// WBGene00001638	GLYcosylation related /// locus:gly-13	Cry5B_UP_kgb-1/sek-1_independent	1.2202	1.48e-06	0.0292695	0.911658	0.217467	0.413495	0.241693	0.296454	-0.324978	0.164703
183310_s_at	T23C6.3	cnp-3 /// WBGene00020725	CalciNeurin binding Protein /// locus:cnp-3	Cry5B_UP_kgb-1/sek-1_independent	1.21739	7.92e-12	0.491386	0.000917277	0.758755	6.56e-06	-0.669937	5.04e-06	0.0177133	0.874044
173720_at	Y47H9C.4	ced-1	CEll Death abnormality	Cry5B_UP_kgb-1/sek-1_independent	1.21737	3.42e-08	0.520084	0.0186082	0.95998	0.000119545	-0.200368	0.269266	0.125893	0.483711
174767_at	K07G5.1	crml-1 /// WBGene00010641	CARMIL (Capping, ARp2/3, Myosin I Linker protein) homolog /// locus:crml-1	Cry5B_UP_kgb-1_dependent	1.2158	5.75e-09	0.167671	0.370304	1.148	3.23e-06	-0.0608637	0.705024	-0.201306	0.21824
175158_s_at	T12A7.6	T12A7.6 /// WBGene00011727	hypothetical protein /// status:Partially_confirmed	Cry5B_UP_kgb-1/sek-1_independent	1.2146	4.15e-09	1.21434	1.08e-06	1.18101	1.62e-06	-0.107744	0.495843	-0.305663	0.0626193
192723_at	ZK632.12	WBGene00014019 /// ZK632.12	PH (pleckstrin homology) domain /// hypothetical protein	Cry5B_UP_kgb-1_dependent	1.21129	5.8e-12	0.0611722	0.628997	1.13185	1.03e-08	-0.336197	0.00527823	-0.0572201	0.601953
175279_s_at	R03G5.2	sek-1 /// WBGene00004758	SAPK/ERK kinase /// locus:sek-1	Cry5B_UP_kgb-1/sek-1_independent	1.20708	6.28e-08	0.271709	0.209505	1.067	4.91e-05	-0.297994	0.116	0.0695932	0.705651
174743_s_at	ZK1248.10	tbc-2 /// WBGene00022880	TBC (Tre-2/Bub2/Cdc16) domain family /// locus:tbc-2	Cry5B_UP_kgb-1/sek-1_independent	1.20647	1.13e-06	-0.0528348	0.836547	0.913	0.00164444	0.782426	0.0017979	-0.114247	0.607426
172259_x_at	C31H5.4	C31H5.4 /// WBGene00007855	hypothetical protein /// status:Confirmed	Cry5B_UP_kgb-1/sek-1_independent	1.20459	1.6e-13	0.981968	4.44e-09	1.52122	1.44e-12	-0.13801	0.136828	-0.248778	0.0110092
191621_s_at	R31.1	sma-1	SMAll	Cry5B_UP_kgb-1_dependent	1.20102	1.12e-11	0.0867753	0.505551	1.22089	4.45e-09	-0.314715	0.00987538	-0.114648	0.313157
176222_at	Y82E9BL.10	fbxa-14 /// WBGene00022326	F-box A protein /// locus:fbxa-14	Cry5B_UP_kgb-1/sek-1_dependent	1.20079	1.74e-06	-0.15933	0.545585	-0.406294	0.132151	-0.0246871	0.913521	-1.36285	5.06e-06
193946_s_at	B0416.6	gly-13 /// WBGene00001638	GLYcosylation related /// locus:gly-13	Cry5B_UP_kgb-1/sek-1_independent	1.19678	4.48e-07	0.0173242	0.94214	0.0997387	0.676676	0.206913	0.322579	-0.38015	0.0767733
183709_at	T23G11.7	T23G11.7	hypothetical protein	Cry5B_UP_kgb-1/sek-1_independent	1.19666	3.88e-12	0.318171	0.015421	0.743726	4.08e-06	0.220731	0.0468214	0.213531	0.0537727
189171_at	F32A5.8 /// F32A5.9	F32A5.8 /// WBGene00017971	hypothetical protein /// status:Partially_confirmed	Cry5B_UP_kgb-1_dependent	1.19576	8.39e-13	-0.159783	0.165992	1.00987	1.04e-08	-0.514122	2.75e-05	-0.294883	0.00596884
192861_at	C56A3.4	C56A3.4	hypothetical protein	Cry5B_UP_kgb-1/sek-1_independent	1.19518	5.9e-10	0.209216	0.199918	1.36062	2.49e-08	0.599342	0.000263062	0.0436376	0.753073
190279_s_at	K02E10.1	K02E10.1 /// WBGene00019317	hypothetical protein /// GTP-binding protein	Cry5B_UP_kgb-1_dependent	1.19176	5.3e-10	-0.0648625	0.683128	1.4849	4.91e-09	-0.446377	0.00349499	0.0519157	0.705895
189538_s_at	C01B7.4	tag-117 /// WBGene00006467	Temporarily Assigned Gene name /// locus:tag-117	Cry5B_UP_kgb-1/sek-1_independent	1.19073	7.27e-10	0.337824	0.0460804	2.15578	7.68e-12	-0.621699	0.000194078	-0.156179	0.270506
188032_at	R07A4.2	R07A4.2 /// WBGene00011073	hypothetical protein /// status:Confirmed	Cry5B_UP_kgb-1_dependent	1.19062	6.6e-10	-0.122267	0.448989	1.78329	2.35e-10	-0.698338	4.86e-05	0.0868451	0.533703
187985_at	F44G3.6	skr-3 /// WBGene00004809	SKp1 Related (ubiquitin ligase complex component) /// locus:skr-3	Cry5B_UP_kgb-1/sek-1_independent	1.18948	1.33e-14	0.39047	0.000277986	1.50737	1.16e-13	-0.284632	0.001441	-0.272694	0.00207343
183066_at	F13B9.8	fis-2	S. cerevisiae FIS1-related	Cry5B_UP_kgb-1_dependent	1.18854	2.25e-09	0.14929	0.388652	0.855427	5.39e-05	-0.668986	0.000172235	-0.0945513	0.526681
187542_s_at	T01G9.2	T01G9.2	hypothetical protein	Cry5B_UP_kgb-1/sek-1_independent	1.18497	1.02e-10	0.713381	5.8e-05	1.05423	2.75e-07	-0.0709074	0.57113	-0.147916	0.243374
185797_s_at	ZK1005.1	pme-5	Poly(ADP-ribose) Metabolism Enzyme	Cry5B_UP_kgb-1/sek-1_independent	1.18221	2.08e-08	0.188703	0.337209	0.72414	0.00112666	0.471644	0.00992654	-0.523949	0.00484291
185692_at	Y43F8B.14	WBGene00012824 /// Y43F8B.14	status:Partially_confirmed /// hypothetical protein	Cry5B_UP_kgb-1/sek-1_independent	1.18206	1.74e-07	0.292752	0.195802	0.866868	0.000720483	-0.418381	0.0387423	0.000994328	0.995868
182003_at	C42D8.1	C42D8.1 /// WBGene00016599	hypothetical protein /// status:Confirmed	Cry5B_UP_kgb-1/sek-1_independent	1.18194	2.09e-09	0.328775	0.0636609	1.47656	1.75e-08	-0.650163	0.000210666	-0.0452228	0.758895
186361_at	C10G11.7	C10G11.7 /// WBGene00015687	hypothetical protein /// status:Confirmed	Cry5B_UP_kgb-1/sek-1_independent	1.18135	3.71e-06	-0.0438795	0.872074	1.17975	0.000260071	-0.342924	0.156123	0.241747	0.311542
176570_at	Y55B1BM.1	stim-1	STIM (mammalian STromal Interaction Molecule) homolog	Cry5B_UP_kgb-1_dependent	1.17989	7.73e-10	0.116805	0.469168	0.468917	0.00748074	-0.170959	0.226527	-0.217892	0.127246
188343_at	B0218.2	amidase /// WBGene00015048	hypothetical protein /// amidase	Cry5B_UP_kgb-1/sek-1_independent	1.17916	0.000113406	0.137522	0.700383	0.593713	0.106946	-0.0282544	0.927139	-0.268868	0.388452
175833_s_at	C48D5.1	nhr-6	Nuclear Hormone Receptor family	Cry5B_UP_kgb-1/sek-1_independent	1.17812	1.14e-06	0.748605	0.00637925	1.26157	4.67e-05	-0.317939	0.152255	0.0470508	0.828119
193799_at	F31D4.4	clec-264 /// WBGene00009291	C-type LECtin /// locus:clec-264	Cry5B_UP_kgb-1/sek-1_independent	1.17809	3.65e-07	0.683954	0.00704199	1.04209	0.000174541	-0.0611099	0.761071	0.0779955	0.698147
181552_at	T22B7.3	T22B7.3 /// WBGene00020672	hypothetical protein /// status:Partially_confirmed	Cry5B_UP_kgb-1/sek-1_independent	1.17474	5.78e-05	1.0371	0.00505176	1.77454	2.59e-05	-0.33859	0.251122	-0.302039	0.304403
171721_x_at	T01G9.2	T01G9.2	hypothetical protein	Cry5B_UP_kgb-1/sek-1_independent	1.17442	3.02e-11	0.740428	1.45e-05	1.06742	6.93e-08	-0.124391	0.288973	-0.105024	0.368783
175647_at	R13H4.4	hmp-1	HuMPback (dorsal lumps)	Cry5B_UP_kgb-1/sek-1_independent	1.17385	7.47e-11	0.445894	0.00412986	0.959	7.73e-07	0.0113654	0.925451	0.153317	0.215371
182754_at	C16B8.3	C16B8.3 /// WBGene00015823	hypothetical protein /// status:Confirmed	Cry5B_UP_kgb-1_dependent	1.17262	6.25e-09	-0.502596	0.00998691	1.3563	1.7e-07	-0.773146	5.58e-05	-0.304768	0.0606143
187019_at	F37C12.10	F37C12.10 /// WBGene00018153	hypothetical protein /// status:Predicted	Cry5B_UP_kgb-1_dependent	1.1724	4.19e-11	-0.140387	0.307248	1.59339	8.75e-11	-0.29397	0.019458	0.0767516	0.516043
185963_at	Y46D2A.1	WBGene00021589 /// Y46D2A.1	status:Confirmed /// hypothetical protein	Cry5B_UP_kgb-1_dependent	1.16952	9.1e-11	-0.062159	0.660584	0.623298	0.00021288	-0.599397	6.59e-05	-0.000286909	0.998128
176090_at	Y41D4B.15	WBGene00021517 /// Y41D4B.15	status:Partially_confirmed /// hypothetical protein	Cry5B_UP_kgb-1_dependent	1.16818	3.7e-12	0.0101925	0.931704	0.266736	0.0338654	-0.500125	7.33e-05	0.137432	0.191249
192249_at	F22A3.1	ets-4	ETS class transcription factor	Cry5B_UP_kgb-1/sek-1_independent	1.16504	3.88e-08	0.618707	0.00487222	0.696525	0.00193022	-0.353444	0.050422	0.0275359	0.873098
178430_at	C35C5.9	C35C5.9 /// WBGene00007958	hypothetical protein /// status:Confirmed	Cry5B_UP_kgb-1/sek-1_independent	1.15864	0.000193871	0.777279	0.0444962	1.09076	0.00683212	1.15088	0.00148022	0.240025	0.454483
192088_s_at	F53C3.13	F53C3.13	hypothetical protein	Cry5B_UP_kgb-1/sek-1_independent	1.15743	2.12e-09	0.273981	0.110842	1.01529	4.03e-06	-0.0240918	0.867402	-0.00753154	0.958361
174220_at	F35D11.3	F35D11.3 /// WBGene00018044	hypothetical protein /// status:Partially_confirmed	Cry5B_UP_kgb-1/sek-1_independent	1.15695	7.75e-05	0.112395	0.740224	0.628562	0.074203	0.568717	0.0630203	-0.391533	0.19093
184804_at	Y54G11A.4	WBGene00013215 /// Y54G11A.4	status:Partially_confirmed /// hypothetical protein	Cry5B_UP_kgb-1/sek-1_independent	1.15537	1.08e-09	0.652614	0.000478042	0.840123	2.86e-05	-0.350285	0.0183005	0.0480053	0.729362
181387_at	T27F7.1	T27F7.1 /// WBGene00020866	hypothetical protein /// status:Confirmed	Cry5B_UP_kgb-1/sek-1_independent	1.15182	5.06e-11	0.1793	0.192437	0.972255	3.43e-07	0.103081	0.381459	-0.149893	0.207695
174808_at	T24B8.4	T24B8.4 /// WBGene00011978	hypothetical protein /// status:Partially_confirmed	Cry5B_UP_kgb-1/sek-1_independent	1.15021	1.37e-06	0.255024	0.308674	0.886221	0.00158403	-0.168515	0.434916	0.074962	0.726789
189967_at	C06G3.6	C06G3.6 /// WBGene00015552	hypothetical protein /// zinc finger protein	Cry5B_UP_kgb-1/sek-1_independent	1.14874	2.98e-05	0.867436	0.0100717	0.794665	0.0170521	-0.0274902	0.918556	-0.277955	0.307272
187608_s_at	Y55F3AM.10	WBGene00021927 /// Y55F3AM.10	status:Confirmed /// hypothetical protein	Cry5B_UP_kgb-1/sek-1_independent	1.14741	5.44e-11	0.478871	0.00169726	1.31382	2.44e-09	-0.394376	0.00257322	0.0317911	0.785483
193241_at	K07G5.1	crml-1 /// WBGene00010641	CARMIL (Capping, ARp2/3, Myosin I Linker protein) homolog /// locus:crml-1	Cry5B_UP_kgb-1/sek-1_independent	1.14689	5.95e-06	0.165427	0.547376	1.04907	0.000867931	2.68676e-05	0.99991	-0.294508	0.222467
174177_at	C02F5.7 /// C30A5.2	C02F5.7 /// rfs-1 /// WBGene00004342	hypothetical protein /// Rad-51 (Fifty one) like, Short /// locus:rfs-1	Cry5B_UP_kgb-1/sek-1_independent	1.14498	1.41e-05	1.26844	0.00024814	1.31104	0.000174318	0.0568346	0.822035	0.0801436	0.751256
182696_s_at	K03B4.7	cpg-8	Chondroitin ProteoGlycan	Cry5B_UP_kgb-1/sek-1_independent	1.14316	4.05e-05	1.00125	0.00430551	1.1241	0.00171387	-0.442166	0.117667	0.0712724	0.795117
183940_at	F56D2.5	F56D2.5 /// WBGene00018966	hypothetical protein /// status:Partially_confirmed	Cry5B_UP_kgb-1/sek-1_independent	1.14257	7.11e-05	0.0427858	0.897433	1.64296	5.84e-05	1.07821	0.00105469	-0.465484	0.116087
179249_at	ZK617.2	lips-6 /// WBGene00014009	LIPaSe related /// locus:lips-6	Cry5B_UP_kgb-1/sek-1_independent	1.14117	0.000304677	0.238083	0.531158	0.843089	0.0349366	-0.517092	0.125215	-0.563196	0.0966129
190867_s_at	F01G10.8	daf-14 /// WBGene00000910	abnormal DAuer Formation /// locus:daf-14	Cry5B_UP_kgb-1/sek-1_independent	1.14071	7.37e-10	0.578626	0.00107857	0.989116	2.04e-06	-0.560099	0.000371777	-0.202147	0.141483
178747_at	M02B1.3	M02B1.3 /// WBGene00010828	hypothetical protein /// status:Confirmed	Cry5B_UP_kgb-1/sek-1_independent	1.13912	8.36e-06	-0.0181544	0.94809	0.665238	0.024968	0.0544617	0.821669	-0.2381	0.32972
187060_at	M01A8.1	M01A8.1 /// WBGene00010795	hypothetical protein /// status:Partially_confirmed	Cry5B_UP_kgb-1/sek-1_independent	1.13789	3.21e-09	0.741349	0.000208993	1.03291	3.49e-06	-0.807782	1.38e-05	0.164263	0.265219
188790_at	F34H10.3	F34H10.3 /// WBGene00009380	hypothetical protein /// protein S10	Cry5B_UP_kgb-1/sek-1_independent	1.13612	4.37e-07	0.801164	0.00174764	0.668489	0.00696979	-0.754663	0.000827851	0.0182047	0.925972
186781_at	F35F10.13	F35F10.13 /// WBGene00018062	hypothetical protein /// status:Partially_confirmed	Cry5B_UP_kgb-1/sek-1_independent	1.13536	1.37e-07	0.17772	0.400867	1.10939	2.62e-05	0.28594	0.12609	0.198534	0.281203
180607_at	C10G6.1	C10G6.1	hypothetical protein	Cry5B_UP_kgb-1/sek-1_independent	1.13425	4.61e-07	0.0205112	0.927894	0.911581	0.000548652	-0.683959	0.00200208	-0.274606	0.171471
189322_at	F12B6.1	abt-2 /// WBGene00000020	ABC Transporter family /// locus:abt-2	Cry5B_UP_kgb-1_dependent	1.13407	2.2e-09	0.132956	0.41985	0.600823	0.00127076	0.128425	0.369173	-0.00892797	0.949733
192015_s_at	C38C3.5	unc-60	UNCoordinated	Cry5B_UP_kgb-1/sek-1_independent	1.1335	1.43e-05	-0.0986122	0.733336	0.910071	0.00444071	-0.236583	0.349723	0.178366	0.4788
188687_s_at	Y54G11A.5	ctl-2 /// WBGene00000831	CaTaLase /// locus:ctl-2	Cry5B_UP_kgb-1/sek-1_independent	1.13031	1.27e-11	0.94906	1.17e-07	0.77506	2.47e-06	-0.430312	0.000516892	0.08936	0.404664
175948_s_at	D2007.5	atg-13 /// WBGene00017045	AuTophaGy (yeast Atg homolog) /// locus:atg-13	Cry5B_UP_kgb-1/sek-1_independent	1.1301	3.22e-10	0.644843	0.000215455	1.2242	3.25e-08	0.188021	0.147972	-0.114617	0.370252
174616_at	---	---	---	Cry5B_UP_kgb-1_dependent	1.12978	8.41e-08	0.0435308	0.829825	1.24605	3.52e-06	0.593049	0.00255219	-0.369382	0.0449445
177827_at	T19C4.5	T19C4.5	hypothetical protein	Cry5B_UP_kgb-1/sek-1_independent	1.12797	7.35e-06	2.16004	8.31e-08	1.29349	9.92e-05	0.102749	0.665092	-0.0798111	0.736451
187304_s_at	C37C3.8	tag-253	Temporarily Assigned Gene name	Cry5B_UP_kgb-1/sek-1_independent	1.12515	1.03e-08	1.04648	6.35e-06	0.944794	2.41e-05	-0.320778	0.0468275	-0.0320603	0.834851
184962_at	Y42G9A.4	Y42G9A.4	hypothetical protein	Cry5B_UP_kgb-1/sek-1_independent	1.12492	3.23e-05	0.264525	0.391477	0.555078	0.0805418	0.243958	0.36203	-0.384063	0.15721
175054_at	M02A10.3	sli-1	Suppressor of LIneage defect	Cry5B_UP_kgb-1_dependent	1.12216	5.3e-09	0.100238	0.557658	0.942994	1.45e-05	-0.655684	0.00019622	0.0563387	0.702874
175567_at	F53G12.1	rab-11.1 /// WBGene00004274	RAB family /// locus:rab-11.1	Cry5B_UP_kgb-1/sek-1_independent	1.12166	0.000298507	0.516925	0.17336	1.10937	0.0064458	-0.0680099	0.832526	-0.334296	0.304556
186079_at	ZC239.12	sdz-35 /// WBGene00022570	SKN-1 Dependent Zygotic transcript /// locus:sdz-35	Cry5B_UP_kgb-1/sek-1_independent	1.12015	2.59e-10	0.199544	0.173224	0.470267	0.0032333	0.0148874	0.904485	0.137643	0.274139
183225_at	W06B4.2	W06B4.2 /// WBGene00021057	hypothetical protein /// status:Partially_confirmed	Cry5B_UP_kgb-1/sek-1_independent	1.11858	3.31e-08	0.554304	0.00739877	1.18339	2.82e-06	-0.206006	0.217242	-0.00325491	0.984154
186767_s_at	ZK1248.10	tbc-2 /// WBGene00022880	TBC (Tre-2/Bub2/Cdc16) domain family /// locus:tbc-2	Cry5B_UP_kgb-1/sek-1_independent	1.11834	6.57e-06	-0.0688088	0.798176	0.944851	0.00186665	0.765967	0.00318609	-0.145734	0.533342
183089_at	C15C7.5	C15C7.5 /// WBGene00015791	hypothetical protein /// status:Confirmed	Cry5B_UP_kgb-1_dependent	1.11768	5.73e-06	-0.295656	0.273381	1.2429	0.00011398	-1.20523	3e-05	0.0303327	0.895268
186521_at	F21C10.10	F21C10.10 /// WBGene00017659	hypothetical protein /// status:Confirmed	Cry5B_UP_kgb-1/sek-1_independent	1.11588	1.54e-07	1.67875	5.72e-08	2.13017	9.98e-10	0.325107	0.0815714	-0.238687	0.19357
190872_at	F16B4.9	nhr-178 /// WBGene00017510	Nuclear Hormone Receptor family /// locus:nhr-178	Cry5B_UP_kgb-1/sek-1_independent	1.11527	1.94e-09	0.304699	0.0670669	0.688077	0.000273802	-0.152772	0.276169	-0.0959874	0.490095
187013_at	Y77E11A.2	WBGene00022307 /// Y77E11A.2	status:Confirmed /// hypothetical protein	Cry5B_UP_kgb-1/sek-1_independent	1.11465	1.3e-10	1.0959	7e-08	0.828635	4.61e-06	-0.566024	9.2e-05	-0.111063	0.355161
183256_at	C01G5.6	C01G5.6 /// WBGene00015308	hypothetical protein /// status:Partially_confirmed	Cry5B_UP_kgb-1/sek-1_independent	1.11411	1.06e-12	0.507843	8.82e-05	0.870193	4.64e-08	0.534911	7.71e-06	0.0299065	0.745513
185649_at	K02E10.6	K02E10.6 /// WBGene00019320	hypothetical protein /// status:Partially_confirmed	Cry5B_UP_kgb-1_dependent	1.11312	3.77e-08	0.0696412	0.714121	1.46689	1.18e-07	-1.21077	2.5e-07	-0.276937	0.102937
183641_at	F08B12.4	F08B12.4	hypothetical protein	Cry5B_UP_kgb-1/sek-1_independent	1.11095	2.76e-14	0.418115	9.35e-05	1.07058	4.44e-11	-0.536632	4.93e-07	0.0384833	0.614418
184438_at	T20D4.11	T20D4.11 /// WBGene00020617	hypothetical protein /// status:Partially_confirmed	Cry5B_UP_kgb-1/sek-1_independent	1.11081	1.35e-06	0.715795	0.00627061	0.872324	0.00132505	0.0875802	0.672274	0.178618	0.391477
191976_at	K02F2.6	ser-3 /// WBGene00004778	SERotonin/octopamine receptor family /// locus:ser-3	Cry5B_UP_kgb-1/sek-1_independent	1.10819	7.83e-09	0.210818	0.228521	0.509659	0.00684154	-0.133812	0.37362	-0.165578	0.273325
175150_at	M02B1.3	M02B1.3 /// WBGene00010828	hypothetical protein /// status:Confirmed	Cry5B_UP_kgb-1_dependent	1.10587	2.91e-10	0.0780789	0.584646	0.570443	0.000567827	0.136962	0.273488	0.0197959	0.872442
181322_at	F07C4.2	clec-45 /// WBGene00017199	C-type LECtin /// locus:clec-45	Cry5B_UP_kgb-1/sek-1_independent	1.10531	4.89e-06	-0.0797157	0.759466	0.0951229	0.714974	-0.448912	0.0566429	-0.414168	0.0767998
175124_at	Y66D12A.24	WBGene00013448 /// Y66D12A.24	status:Partially_confirmed /// hypothetical protein	Cry5B_UP_kgb-1/sek-1_independent	1.10303	3e-09	0.192319	0.24273	0.757316	0.000112624	-0.244043	0.0927408	-0.0718648	0.609424
189288_at	C07E3.9	C07E3.9 /// WBGene00007419	hypothetical protein /// phospholipase A2	Cry5B_UP_kgb-1/sek-1_independent	1.10104	4.82e-10	0.265329	0.0795645	1.0068	6.64e-07	-0.635665	4.76e-05	-0.162092	0.207781
189588_at	T10B9.8	cyp-13A1 /// WBGene00011677	CYtochrome P450 family /// locus:cyp-13A1	Cry5B_UP_kgb-1/sek-1_independent	1.09697	4.32e-13	0.207341	0.0479181	0.765653	1.34e-07	-0.14223	0.110974	-0.0163937	0.849751
193329_at	F41E6.6	tag-196 /// WBGene00007055	Temporarily Assigned Gene name /// locus:tag-196	Cry5B_UP_kgb-1/sek-1_independent	1.09539	8.64e-07	0.987577	0.000262317	1.085	9.37e-05	-0.412733	0.0467231	-0.0615164	0.7559
178276_at	C07H4.1	C07H4.1 /// WBGene00007421	hypothetical protein /// status:Partially_confirmed	Cry5B_UP_kgb-1_dependent	1.09486	6.14e-11	-0.10331	0.428264	1.43813	2.38e-10	-0.752815	1.01e-06	-0.307223	0.0113741
180312_at	F17C11.4	F17C11.4 /// WBGene00008915	hypothetical protein /// status:Confirmed	Cry5B_UP_kgb-1/sek-1_independent	1.0938	1.09e-07	1.25183	2.64e-06	1.13725	9.8e-06	0.0322576	0.851741	0.113302	0.513539
187139_s_at	F19C6.2	F19C6.2	hypothetical protein	Cry5B_UP_kgb-1/sek-1_independent	1.09376	3.7e-07	0.112377	0.603077	0.772372	0.00157259	-0.444787	0.02505	-0.111241	0.552672
183214_at	C26F1.7	hint-3 /// WBGene00016150	HIstidiNe Triad nucleotide-binding protein /// locus:hint-3	Cry5B_UP_kgb-1/sek-1_independent	1.09279	2.93e-12	0.409475	0.00112136	0.399926	0.0013821	-0.128202	0.187231	-0.0129566	0.891729
179366_at	F22D6.2	F22D6.2 /// WBGene00009050	hypothetical protein /// status:Confirmed	Cry5B_UP_kgb-1/sek-1_independent	1.09267	8.42e-07	0.216822	0.345318	1.00108	0.000217445	1.82867	5.61e-09	-0.181752	0.360685
180845_s_at	R07G3.8	R07G3.8 /// WBGene00019944	hypothetical protein /// status:Confirmed	Cry5B_UP_kgb-1/sek-1_independent	1.09187	3.23e-09	0.266638	0.108498	0.997921	3.19e-06	-0.617656	0.000204158	-0.00182834	0.989536
192058_at	R05G6.10	R05G6.10 /// WBGene00019902	hypothetical protein /// Cell Division control protein	Cry5B_UP_kgb-1/sek-1_independent	1.09176	4.57e-10	1.20322	3.37e-08	1.10121	1.4e-07	-0.222291	0.0857659	0.0108875	0.930472
184845_at	F53E10.1	F53E10.1 /// WBGene00018758	hypothetical protein /// status:Confirmed	Cry5B_UP_kgb-1/sek-1_independent	1.08938	6.13e-07	1.20531	1.86e-05	1.00913	0.000153397	-0.726433	0.000981964	-0.245975	0.209128
174884_at	Y49E10.11	tat-1	Transbilayer Amphipath Transporters (subfamily IV P-type ATPase)	Cry5B_UP_kgb-1/sek-1_independent	1.08745	7.85e-05	0.285245	0.375157	1.05155	0.00310149	0.243339	0.3822	-0.562184	0.0517836
187421_s_at	B0244.10	SR-famA /// WBGene00015085	hypothetical protein /// SR-famA	Cry5B_UP_kgb-1_dependent	1.08674	7.29e-09	-0.0185448	0.912098	0.563673	0.00272182	-0.586716	0.000533985	-0.154231	0.295456
173752_s_at	Y46G5A.12	WBGene00012903 /// Y46G5A.12	locus:vps-2 /// hypothetical protein	Cry5B_UP_kgb-1/sek-1_independent	1.08604	2.72e-07	0.171253	0.417705	1.21781	7.77e-06	-0.440925	0.0227536	0.0253711	0.888886
188229_s_at	F44G3.6 /// Y60A3A.18	skr-3 /// skr-4 /// WBGene00004809 /// WBGene00004810	SKp1 Related (ubiquitin ligase complex component) /// SKp1 Related (ubiquitin ligase complex component) /// locus:skr-3 /// locus:skr-4	Cry5B_UP_kgb-1/sek-1_independent	1.0852	1.26e-12	0.359293	0.00222649	1.7726	7.61e-14	-0.325852	0.00150926	-0.230269	0.0175969
177400_at	T22H6.3	str-124 /// WBGene00006175	Seven TM Receptor /// locus:str-124	Cry5B_UP_kgb-1/sek-1_independent	1.08511	1.65e-07	0.271979	0.189298	0.503714	0.0202187	-0.279199	0.122741	0.060828	0.729566
179875_at	K03H1.10	K03H1.10 /// WBGene00010545	hypothetical protein /// status:Confirmed	Cry5B_UP_kgb-1/sek-1_independent	1.08391	3.55e-10	1.09047	1.17e-07	1.43931	1.09e-09	-0.564756	0.000128175	-0.209886	0.0966864
179160_at	T26H5.4	T26H5.4 /// WBGene00012069	hypothetical protein /// status:Partially_confirmed	Cry5B_UP_kgb-1/sek-1_independent	1.08238	7.75e-07	0.444562	0.0575147	1.31593	6.64e-06	-0.213606	0.277507	0.262331	0.185412
174535_s_at	Y46G5A.12	WBGene00012903 /// Y46G5A.12	locus:vps-2 /// hypothetical protein	Cry5B_UP_kgb-1/sek-1_independent	1.08135	5.33e-09	0.215791	0.197538	1.06493	1.66e-06	-0.255227	0.0834447	0.0186311	0.895718
182470_at	F09F7.6	F09F7.6 /// WBGene00017303	hypothetical protein /// status:Partially_confirmed	Cry5B_UP_kgb-1/sek-1_independent	1.07694	2.09e-06	1.30395	1.71e-05	1.35972	9.94e-06	0.0973711	0.638149	0.218378	0.29666
186522_s_at	C17B7.10 /// T28A11.20	C17B7.10 /// T28A11.20 /// WBGene00015884 /// WBGene00020882	hypothetical protein /// hypothetical protein /// status:Partially_confirmed /// status:Partially_confirmed	Cry5B_UP_kgb-1/sek-1_independent	1.07613	1.07e-06	1.39156	3.85e-06	0.927135	0.000482867	0.0667732	0.735047	0.0262221	0.89415
192688_at	T06C12.13	nhr-213 /// WBGene00011520	Nuclear Hormone Receptor family /// locus:nhr-213	Cry5B_UP_kgb-1/sek-1_independent	1.07579	6.03e-07	0.265687	0.232737	0.93394	0.000302407	-0.210468	0.273696	-0.130635	0.493048
190906_at	Y5F2A.2	ttr-17 /// WBGene00012383	TransThyretin-Related family domain /// locus:ttr-17	Cry5B_UP_kgb-1/sek-1_independent	1.07538	2.12e-07	0.940456	0.000134331	1.1295	1.49e-05	0.0532388	0.763695	-0.285224	0.117646
178653_at	W06B3.1	W06B3.1 /// WBGene00012295	hypothetical protein /// status:Partially_confirmed	Cry5B_UP_kgb-1/sek-1_independent	1.07523	1.59e-09	0.474793	0.0047531	0.80318	2.69e-05	-0.151661	0.257312	-0.0838816	0.526534
174636_at	---	---	---	Cry5B_UP_kgb-1/sek-1_independent	1.07471	0.00067247	0.712898	0.0755857	0.824935	0.0422135	-0.304476	0.36706	-0.433003	0.203999
172318_x_at	T22H2.5	scrm-1	SCRaMblase (phospholipid scramblase)	Cry5B_UP_kgb-1/sek-1_independent	1.07259	3.22e-10	0.2027	0.154304	0.212131	0.136908	-0.509708	0.000323793	0.117429	0.334133
172721_x_at	C09G12.8	ced-10	CEll Death abnormality	Cry5B_UP_kgb-1_dependent	1.07157	7.09e-07	-0.0754457	0.732404	0.786328	0.00163728	-0.276868	0.156825	0.100505	0.599615
175783_s_at	R07G3.1	cdc-42 /// WBGene00000390	Cell Division Cycle related /// locus:cdc-42	Cry5B_UP_kgb-1/sek-1_independent	1.06957	0.000190086	-0.165315	0.626909	0.839075	0.0206012	0.136004	0.64416	-0.229834	0.437245
173682_at	M01H9.3	M01H9.3	hypothetical protein	Cry5B_UP_kgb-1/sek-1_independent	1.06761	1.26e-10	1.24947	3.68e-09	1.36426	7.87e-10	0.717433	2.47e-06	0.178307	0.1273
176016_at	M02H5.5	nhr-203 /// WBGene00019743	Nuclear Hormone Receptor family /// locus:nhr-203	Cry5B_UP_kgb-1/sek-1_independent	1.06692	1.03e-08	0.380366	0.032653	0.446641	0.0138334	-0.286057	0.0601999	-0.165236	0.264134
174519_at	---	---	---	Cry5B_UP_kgb-1/sek-1_independent	1.06687	3.32e-06	0.130923	0.592997	0.572478	0.0272433	0.477549	0.0327372	-0.265755	0.217204
173666_at	R07G3.8	R07G3.8 /// WBGene00019944	hypothetical protein /// status:Confirmed	Cry5B_UP_kgb-1/sek-1_independent	1.06575	4.14e-10	0.153767	0.278465	1.0768	1.25e-07	-0.610736	4.7e-05	-0.0420873	0.728621
173889_s_at	R06C1.2	R06C1.2 /// WBGene00011058	hypothetical protein /// Polyprenyl synthetases	Cry5B_UP_kgb-1/sek-1_independent	1.06532	1.21e-05	0.163084	0.544922	0.769418	0.00849899	0.123944	0.594855	-0.178971	0.444213
185690_at	C25E10.8	C25E10.8 /// WBGene00016097	hypothetical protein /// status:Confirmed	Cry5B_UP_kgb-1/sek-1_independent	1.06477	1.25e-11	0.575359	5.48e-05	1.08476	4.73e-09	-0.685678	7.54e-07	-0.297955	0.00663416
172431_x_at	H12D21.1 /// H12D21.12 /// H12D21.13 /// W06A7.5 /// Y39G10AR.23 /// ZC412.6 /// ZC412.7	nspa-1 /// nspa-2 /// nspa-3 /// nspa-4 /// nspa-5 /// nspa-8 /// WBGene00010377 /// WBGene00012294 /// WBGene00013887 /// WBGene00013888 /// WBGene00044271 /// WBGene00044272	Nematode Specific Peptide family/group A /// Nematode Specific Peptide family/group A /// Nematode Specific Peptide family/group A /// Nematode Specific Peptide family/group A /// Nematode Specific Peptide family/group A /// Nematode Specific Peptide fami	Cry5B_UP_kgb-1/sek-1_dependent	1.06378	5.31e-07	-0.0585518	0.785114	2.49612	1.03e-10	8.48115	1.29e-22	-0.00321692	0.986187
182099_at	C47D12.5	C47D12.5 /// WBGene00008139	hypothetical protein /// status:Partially_confirmed	Cry5B_UP_kgb-1/sek-1_independent	1.06352	2.11e-09	0.246128	0.118468	1.02942	9.84e-07	-0.651217	6.38e-05	0.123873	0.354903
171753_x_at	F46C3.1	pek-1 /// WBGene00003970	human PERK kinase homolog /// locus:pek-1	Cry5B_UP_kgb-1/sek-1_independent	1.06273	1.09e-05	0.886898	0.00281896	0.839216	0.0043084	-0.380609	0.108666	-0.154237	0.504577
181665_at	Y37D8A.6	WBGene00012548 /// Y37D8A.6	status:Partially_confirmed /// hypothetical protein	Cry5B_UP_kgb-1/sek-1_independent	1.06198	8.56e-12	0.226335	0.0555166	0.372035	0.00316118	-0.345155	0.00180772	-0.156042	0.121485
188507_s_at	F54E7.7	rcn-1 /// WBGene00004321	Regulator of CalciNeurin /// locus:rcn-1	Cry5B_UP_kgb-1/sek-1_independent	1.05833	4.88e-08	0.675548	0.00123939	0.655896	0.00160337	-0.44257	0.010238	-0.184487	0.25281
186942_s_at	C41C4.7	ctns-1	CysTiNoSin (lysosomal protein) homolog	Cry5B_UP_kgb-1/sek-1_independent	1.05789	7.99e-11	0.456594	0.00152048	0.914129	3.5e-07	0.401453	0.00133263	-0.152009	0.176006
189419_at	F15B9.6	F15B9.6 /// WBGene00008850	hypothetical protein /// phospholipase A2	Cry5B_UP_kgb-1/sek-1_independent	1.05619	9.86e-11	0.111215	0.389551	1.11823	1.61e-08	-0.547742	6.03e-05	-0.12963	0.25021
174851_at	C14A4.11	C14A4.11 /// WBGene00007561	hypothetical protein /// status:Confirmed	Cry5B_UP_kgb-1_dependent	1.05449	6.28e-12	-0.0173513	0.875116	0.71695	1.64e-06	0.134506	0.169111	0.0979882	0.311326
189664_s_at	D2013.2	WBGene00008402 /// wdfy-2	locus:wdfy-2 /// WD40 and FYVE domain protein	Cry5B_UP_kgb-1/sek-1_independent	1.0528	0.000139272	0.0185279	0.954461	0.675264	0.0473787	-0.0543478	0.84669	-0.192644	0.495378
189430_at	C12D5.7	cyp-33A1 /// WBGene00015709	CYtochrome P450 family /// locus:cyp-33A1	Cry5B_UP_kgb-1/sek-1_independent	1.05192	1.42e-10	0.306737	0.0265706	0.45813	0.00183942	-0.432304	0.000861425	-0.149315	0.194348
175809_at	F28H6.1	akt-2	AKT kinase family	Cry5B_UP_kgb-1/sek-1_independent	1.05079	5.44e-06	0.697315	0.00998019	0.948883	0.000920275	-0.521086	0.0234463	-0.279356	0.204302
191084_at	T14G10.4	ttr-54 /// WBGene00011774	TransThyretin-Related family domain /// locus:ttr-54	Cry5B_UP_kgb-1/sek-1_independent	1.05072	2.11e-07	0.720002	0.00148918	1.12898	1.1e-05	-0.788335	0.000148725	-0.0532587	0.7582
190634_at	F25F2.1	F25F2.1	hypothetical protein	Cry5B_UP_kgb-1/sek-1_independent	1.04931	3.53e-09	0.0887225	0.569746	0.379997	0.0220011	1.68152	2.77e-11	-0.0473825	0.7253
182497_at	F28B3.1	F28B3.1 /// WBGene00017882	hypothetical protein /// status:Partially_confirmed	Cry5B_UP_kgb-1_dependent	1.0486	7.11e-12	0.019756	0.858123	0.702203	2.24e-06	-0.401915	0.00035595	0.182151	0.0676497
187829_s_at	F55C12.7	tag-234 /// WBGene00018874	Temporarily Assigned Gene name /// locus:tag-234	Cry5B_UP_kgb-1_dependent	1.04848	1.04e-07	-0.470326	0.0207563	1.97602	8.07e-10	-0.777415	0.00010265	-0.223741	0.184081
185604_s_at	C44E4.1	C44E4.1	hypothetical protein	Cry5B_UP_kgb-1/sek-1_independent	1.04369	4.02e-09	0.246053	0.124944	0.930863	5.31e-06	0.226459	0.104191	-0.229245	0.100257
189460_at	B0285.9	ckb-2 /// WBGene00000512	Choline Kinase B /// locus:ckb-2	Cry5B_UP_kgb-1/sek-1_independent	1.04288	2.09e-06	0.327446	0.165992	0.497263	0.040835	-0.102908	0.607971	-0.520581	0.0154957
173436_at	C10H11.9	let-502 /// WBGene00002694	LEThal /// locus:let-502	Cry5B_UP_kgb-1_dependent	1.04248	8.73e-14	0.0154807	0.859577	0.971455	2.4e-10	0.414138	1.72e-05	0.0478309	0.529749
187210_at	ZK632.10	WBGene00014017 /// ZK632.10	status:Confirmed /// hypothetical protein	Cry5B_UP_kgb-1/sek-1_independent	1.04035	3.84e-13	0.459437	6.94e-05	1.09868	9.75e-11	0.0389205	0.634105	-0.10942	0.188923
180240_at	T23F4.2	T23F4.2 /// WBGene00020740	hypothetical protein /// status:Partially_confirmed	Cry5B_UP_kgb-1/sek-1_independent	1.03927	4.33e-09	0.491217	0.00439964	0.534393	0.00228354	-0.34123	0.018277	-0.0269112	0.842001
185949_at	C42D4.13	C42D4.13 /// WBGene00016598	hypothetical protein /// status:Partially_confirmed	Cry5B_UP_kgb-1/sek-1_independent	1.03061	9.92e-05	0.314581	0.313269	1.21768	0.000650418	-0.813912	0.00559	-0.299777	0.268395
192140_at	C06B8.7	C06B8.7 /// WBGene00007372	hypothetical protein /// Human M130 antigen like protein	Cry5B_UP_kgb-1_dependent	1.03025	2.04e-07	-0.0521113	0.78971	1.03663	2.49e-05	-0.713899	0.000338051	-0.252779	0.145193
187892_at	C14F5.5	sem-5 /// WBGene00004774	SEx Muscle abnormal /// locus:sem-5	Cry5B_UP_kgb-1/sek-1_independent	1.02854	3.01e-07	0.156541	0.436863	1.05095	2.81e-05	-0.619386	0.00159976	0.00864435	0.96017
177532_at	F22B5.4	F22B5.4 /// WBGene00009042	hypothetical protein /// status:Confirmed	Cry5B_UP_kgb-1/sek-1_independent	1.02778	8.8e-07	-0.0037256	0.986137	0.650976	0.00577676	1.38596	2.04e-07	-0.206066	0.274102
193148_at	F08B1.1	vhp-1	VH1 dual-specificity phosphatase family	Cry5B_UP_kgb-1/sek-1_independent	1.02578	0.000155716	0.0730695	0.819119	0.620261	0.0626948	-0.447267	0.116587	-0.281655	0.314416
172589_x_at	T12B5.11	fbxa-67 /// WBGene00020457	F-box A protein /// locus:fbxa-67	Cry5B_UP_kgb-1/sek-1_independent	1.02521	1.36e-07	0.341218	0.0823763	2.07783	2.96e-10	-0.457415	0.01017	-0.0560979	0.732558
185451_at	F35D11.3	F35D11.3 /// WBGene00018044	hypothetical protein /// status:Partially_confirmed	Cry5B_UP_kgb-1/sek-1_independent	1.02515	1.43e-05	0.118649	0.65075	0.618136	0.0261435	0.395215	0.0918361	-0.333266	0.151184
189468_s_at	F09E5.1	pkc-3 /// WBGene00004034	Protein Kinase C /// locus:pkc-3	Cry5B_UP_kgb-1_dependent	1.02489	3.24e-08	0.00703827	0.967575	0.613401	0.00174237	-0.48896	0.00340806	-0.0731702	0.62655
177617_at	D1054.5	D1054.5 /// WBGene00008372	hypothetical protein /// status:Partially_confirmed	Cry5B_UP_kgb-1_dependent	1.022	2.88e-09	-0.116452	0.439818	0.73984	5.95e-05	-0.938582	3.25e-07	-0.0845165	0.516485
175953_at	F41G4.8	F41G4.8 /// WBGene00018311	hypothetical protein /// status:Partially_confirmed	Cry5B_UP_kgb-1/sek-1_independent	1.02187	1.8e-05	0.525875	0.0578876	0.75805	0.00872161	-0.483604	0.04513	0.0698769	0.76126
184912_s_at	T27D12.3 /// W04H10.4	clec-118 /// clec-144 /// WBGene00012086 /// WBGene00021032	C-type LECtin /// C-type LECtin /// locus:clec-144 /// locus:clec-118	Cry5B_UP_kgb-1/sek-1_independent	1.02153	0.000235144	0.113658	0.731224	0.931197	0.00954208	-0.71676	0.0192625	0.240994	0.403663
182922_s_at	C04F12.1	C04F12.1 /// WBGene00007297	hypothetical protein /// status:Partially_confirmed	Cry5B_UP_sek-1_dependent	1.01902	6.28e-08	0.219797	0.228445	2.43337	5.77e-12	-0.259346	0.105769	0.00894686	0.954054
175623_s_at	W02B9.1	hmr-1	HaMmeRhead embryonic lethal	Cry5B_UP_kgb-1/sek-1_independent	1.01705	2.48e-05	0.122889	0.650761	1.25255	0.000127532	-0.468925	0.0559168	-0.115346	0.623821
182262_at	C06A6.3	mvb-12 /// WBGene00015508	MVB (yeast MultiVesicular Body sorting factor) related /// locus:mvb-12	Cry5B_UP_kgb-1/sek-1_independent	1.01506	2.72e-12	0.395611	0.00075424	1.0795	5.41e-10	-0.0343836	0.696729	0.179558	0.0516414
177801_at	C29F3.5	clec-230 /// WBGene00007806	C-type LECtin /// locus:clec-230	Cry5B_UP_kgb-1/sek-1_independent	1.01439	0.000904034	0.184148	0.625282	1.31604	0.00192875	-1.14981	0.00179089	-0.303304	0.356562
184256_s_at	Y17G7B.17	WBGene00012468 /// Y17G7B.17	status:Confirmed /// hypothetical protein	Cry5B_UP_kgb-1/sek-1_independent	1.01383	3.68e-08	0.128699	0.458892	0.91502	2.54e-05	0.0691328	0.644587	-0.0380825	0.799058
175722_s_at	R11G1.4	sax-1	Sensory AXon guidance	Cry5B_UP_kgb-1/sek-1_independent	1.01302	1.42e-11	0.978816	1.3e-08	0.911328	4.25e-08	-0.373291	0.000748306	-0.0260161	0.786283
191581_at	B0564.3	B0564.3 /// WBGene00007203	hypothetical protein /// Putative membrane protein	Cry5B_UP_kgb-1/sek-1_independent	1.01182	1.93e-08	0.967548	7.24e-06	0.761734	0.00013655	0.411057	0.00858175	0.0496149	0.729891
173257_s_at	Y53F4B.45	---	---	Cry5B_UP_kgb-1/sek-1_independent	1.00688	1.93e-06	1.39612	2.56e-06	0.956347	0.000271117	-0.179832	0.354008	0.478416	0.0198308
193702_s_at	T26E3.3	par-6	abnormal embryonic PARtitioning of cytoplasm	Cry5B_UP_kgb-1/sek-1_independent	1.0063	1.63e-05	-0.0743037	0.774609	0.567648	0.0378661	-0.30654	0.181552	-0.00362086	0.987132
173186_s_at	Y38F1A.2	WBGene00012606 /// Y38F1A.2	Zinc finger, C3HC4 type (RING finger) /// hypothetical protein	Cry5B_UP_kgb-1/sek-1_independent	1.00594	4.04e-09	0.221505	0.150545	0.472862	0.00445161	-0.240968	0.0748657	-0.0842331	0.519465
187026_s_at	Y39A3CL.6	pvf-1 /// WBGene00004249	PDGF/VEGF growth factor related /// locus:pvf-1	Cry5B_UP_kgb-1/sek-1_independent	1.00557	9.8e-09	0.463625	0.00735859	0.955988	4.53e-06	-0.643467	0.000107121	0.0945776	0.492336
175267_at	C15H9.11	C15H9.11 /// WBGene00015805	hypothetical protein /// status:Confirmed	Cry5B_UP_kgb-1/sek-1_independent	1.00513	8.18e-05	-0.092019	0.755771	1.29918	0.000221734	-0.156021	0.54388	-0.151992	0.554242
182929_s_at	ZK154.6	ZK154.6	hypothetical protein	Cry5B_UP_kgb-1/sek-1_independent	1.00297	6.63e-11	0.151547	0.211702	1.35283	1.58e-10	-0.473955	0.000136735	0.0207002	0.840957
191784_s_at	Y48E1B.16	clec-145 /// WBGene00013013	C-type LECtin /// locus:clec-145	Cry5B_UP_kgb-1/sek-1_independent	1.00085	1.25e-12	0.185147	0.0651441	0.573294	5.56e-06	-0.322066	0.000806952	-0.0953076	0.260359
179770_at	C10F3.4	C10F3.4	hypothetical protein	Cry5B_UP_kgb-1_dependent	1.00061	5.14e-12	-0.0786061	0.451274	0.647415	2.86e-06	-0.399868	0.000192342	0.0633043	0.483209
2-fold down
Probe Set ID_na28	Ensembl	Gene Symbol	Gene Title	Cry5B-DEGs by kgb-1/sek-1	log 2 (wt:5B/C)	p-value (wt:5B/C)	log 2 (kgb-1:5B/C)	p-value (kgb-1:5B/C)	log 2 (sek-1:5B/C)	p-value (sek-1:5B/C)	log 2 (kgb-1 C /wt C)	p-value (kgb-1 C /wt C)	log 2 (sek-1 C /wt C)	p-value (sek-1 C /wt C)
177131_s_at	F15E11.13 /// Y19D10B.7	F15E11.13 /// WBGene00017499 /// WBGene00021236 /// Y19D10B.7	hypothetical protein /// status:Partially_confirmed /// status:Partially_confirmed /// hypothetical protein	Cry5B_DOWN_kgb-1/sek-1_independent	-6.56204	5.03e-10	-2.57941	0.00684371	-5.80286	1.13e-06	-0.183195	0.808147	-0.989321	0.198443
175239_at	F15E11.15	F15E11.15	hypothetical protein	Cry5B_DOWN_kgb-1/sek-1_independent	-4.92369	1.72e-08	-3.10919	0.000767986	-4.38067	1.7e-05	-0.357628	0.607183	-1.55186	0.0342227
194054_s_at	F08A8.3 /// F08A8.4	F08A8.3 /// F08A8.4 /// WBGene00008566 /// WBGene00008567	hypothetical protein /// hypothetical protein /// ACYL-COENZYME A OXIDASE, PEROXISOMAL (EC 1.3.3.6) (PALMITOYL-COA OXIDASE) (AOX) /// ACYL-COENZYME A OXIDASE, PEROXISOMAL (EC 1.3.3.6) (PALMITOYL-COA OXIDASE) (AOX)	Cry5B_DOWN_kgb-1_dependent	-4.29021	1.56e-17	-2.70951	1.14e-10	-4.17558	2.9e-14	-0.540963	0.0134524	-0.186063	0.363883
179525_at	F36H1.5	hrg-4	Heme Responsive Gene	Cry5B_DOWN_kgb-1_dependent	-4.26048	3.16e-14	-2.26319	1.13e-06	-4.69788	4e-12	-0.848457	0.00818429	0.33791	0.257914
194059_at	F08A8.2	F08A8.2 /// WBGene00008565	hypothetical protein /// ACYL-COENZYME A OXIDASE, PEROXISOMAL (EC 1.3.3.6) (PALMITOYL-COA OXIDASE) (AOX)	Cry5B_DOWN_kgb-1/sek-1_independent	-4.24783	1.85e-12	-2.6788	1.93e-06	-4.69106	1.91e-10	-1.83629	4.26e-05	0.553176	0.136112
175993_at	C29E4.7	gsto-1 /// WBGene00016204	Glutathione S-Transferase, Omega class /// locus:gsto-1	Cry5B_DOWN_kgb-1_dependent	-4.13114	6.5e-11	-1.55884	0.00410138	-4.41522	9.41e-09	-1.25745	0.00682299	0.863455	0.0520162
172133_x_at	F59D8.1	vit-3 /// WBGene00006927	VITellogenin structural genes (yolk protein genes) /// locus:vit-3	Cry5B_DOWN_kgb-1/sek-1_independent	-4.03623	1.51e-06	-0.933006	0.292186	-3.97958	0.00015161	1.11911	0.149407	0.29084	0.701258
173783_at	T16G12.1	Aminopeptidase /// WBGene00011803	hypothetical protein /// Aminopeptidase	Cry5B_DOWN_kgb-1_dependent	-3.93334	4.06e-14	-1.61129	4.34e-05	-3.16155	1.68e-09	-0.189423	0.49331	-0.617854	0.033561
171723_x_at	F59D8.2	vit-4 /// WBGene00006928	VITellogenin structural genes (yolk protein genes) /// locus:vit-4	Cry5B_DOWN_kgb-1/sek-1_independent	-3.92867	4.23e-06	-0.752552	0.41441	-4.17541	0.000147581	1.18632	0.144512	0.378674	0.633538
172134_x_at	F59D8.2	vit-4 /// WBGene00006928	VITellogenin structural genes (yolk protein genes) /// locus:vit-4	Cry5B_DOWN_kgb-1/sek-1_independent	-3.86284	3.86e-06	-0.81712	0.365173	-4.08636	0.000144453	1.2193	0.125686	0.383651	0.621022
177065_at	K09F5.2	vit-1 /// WBGene00006925	VITellogenin structural genes (yolk protein genes) /// locus:vit-1	Cry5B_DOWN_kgb-1/sek-1_independent	-3.84977	7.56e-09	-1.8573	0.0048067	-3.49483	6.89e-06	1.24925	0.0232284	0.335836	0.517602
186492_s_at	F15E11.1 /// F15E11.14	F15E11.1 /// F15E11.14 /// WBGene00017490 /// WBGene00017500	hypothetical protein /// hypothetical protein /// status:Predicted /// status:Partially_confirmed	Cry5B_DOWN_kgb-1_dependent	-3.80014	2.79e-09	-0.826588	0.146984	-3.62543	1.53e-06	-0.0936506	0.845715	-0.494321	0.310218
190404_s_at	F37B4.7	folt-2 /// WBGene00018138	FOLate Transporter family /// locus:folt-2	Cry5B_DOWN_kgb-1/sek-1_independent	-3.76773	9.4e-14	-2.4077	1.57e-07	-3.52283	2.42e-10	0.0310637	0.910013	-1.33889	7.05e-05
189151_s_at	T16G12.1	Aminopeptidase /// WBGene00011803	hypothetical protein /// Aminopeptidase	Cry5B_DOWN_kgb-1_dependent	-3.68296	3.26e-13	-1.6949	3.83e-05	-3.04866	6.36e-09	-0.17556	0.541506	-0.641539	0.0339947
175238_s_at	EGAP2.3	pho-1 /// WBGene00004020	intestinal acid PHOsphatase /// locus:pho-1	Cry5B_DOWN_kgb-1_dependent	-3.67861	4.23e-12	-0.793917	0.0451031	-2.30681	3.84e-06	-0.392627	0.237225	0.197539	0.547023
172696_x_at	C04F6.1	vit-5 /// WBGene00006929	VITellogenin structural genes (yolk protein genes) /// locus:vit-5	Cry5B_DOWN_kgb-1/sek-1_independent	-3.66188	1.02e-05	-0.796411	0.3859	-3.95125	0.000253411	1.44345	0.0779443	0.366454	0.642853
192059_at	Y51A2D.4	hmit-1.1 /// WBGene00013073	H(+)MyoInositol coTransporter /// locus:hmit-1.1	Cry5B_DOWN_kgb-1/sek-1_independent	-3.65967	1.36e-07	-1.96532	0.0077555	-3.00619	0.00019521	0.456023	0.439111	-0.709723	0.233232
175512_s_at	C12C8.2	C12C8.2	hypothetical protein	Cry5B_DOWN_kgb-1/sek-1_independent	-3.63366	5.99e-18	-2.70295	2.19e-12	-3.31397	4.14e-14	-0.431962	0.0144495	0.0480188	0.76985
177428_at	F58G6.3 /// F58G6.7	F58G6.3 /// F58G6.7 /// WBGene00010274 /// WBGene00010277	hypothetical protein /// hypothetical protein /// status:Predicted /// status:Confirmed	Cry5B_DOWN_kgb-1_dependent	-3.56652	8.63e-15	-1.36605	3.8e-05	-3.26026	3.99e-11	-0.355608	0.133507	-0.0204212	0.92943
178262_at	F01D5.5	F01D5.5 /// WBGene00008495	hypothetical protein /// status:Confirmed	Cry5B_DOWN_kgb-1_dependent	-3.52539	6.29e-12	-0.879876	0.0250513	-2.28318	3.28e-06	-0.446696	0.171887	-1.3622	0.000306883
175235_at	F08H9.6	clec-57 /// WBGene00008594	C-type LECtin /// locus:clec-57	Cry5B_DOWN_kgb-1/sek-1_dependent	-3.52008	7.46e-17	-0.679548	0.00330162	-1.97015	3.87e-09	-0.430231	0.0245412	-0.0504496	0.779146
182338_at	T05E7.1	T05E7.1 /// WBGene00020258	hypothetical protein /// status:Partially_confirmed	Cry5B_DOWN_kgb-1_dependent	-3.51874	1.32e-13	-1.77388	6.57e-06	-2.67593	1.23e-08	-1.42463	1.77e-05	-0.787326	0.00607234
187180_at	C44C1.5	C44C1.5	hypothetical protein	Cry5B_DOWN_kgb-1/sek-1_independent	-3.51178	4.12e-12	-1.78963	5.48e-05	-3.85452	4.54e-10	-0.872956	0.00986527	0.630042	0.0532909
194239_x_at	F59D8.1	vit-3 /// WBGene00006927	VITellogenin structural genes (yolk protein genes) /// locus:vit-3	Cry5B_DOWN_kgb-1/sek-1_independent	-3.49052	1.4e-06	-0.922615	0.227752	-3.54684	0.000101645	1.0996	0.102014	0.221125	0.734374
193604_at	C08F11.8	ugt-22 /// WBGene00007455	UDP-GlucuronosylTransferase /// locus:ugt-22	Cry5B_DOWN_kgb-1_dependent	-3.42311	3.64e-14	-1.70098	3.25e-06	-2.56573	5.14e-09	0.144125	0.546482	-0.322686	0.184421
174283_s_at	F38B6.4	GARS/AIRS/GART /// WBGene00018174	hypothetical protein /// GARS/AIRS/GART	Cry5B_DOWN_kgb-1/sek-1_independent	-3.34836	7.09e-15	-2.53457	1.03e-09	-3.28933	8.59e-12	-0.975684	0.000152333	-0.343544	0.11972
193213_at	F37B4.2	ifc-1 /// WBGene00002055	Intermediate Filament, C /// locus:ifc-1	Cry5B_DOWN_sek-1_dependent	-3.32097	1.97e-13	-2.01812	6.1e-07	-1.56219	2.12e-05	-0.620683	0.0209113	0.301725	0.23829
190377_s_at	E04F6.7	dhs-7 /// WBGene00000971	DeHydrogenases, Short chain /// locus:dhs-7	Cry5B_DOWN_kgb-1_dependent	-3.31696	1.39e-15	-1.85439	4.5e-08	-2.97282	1.05e-11	-0.773237	0.000653157	-0.0507838	0.795462
184159_at	T05E12.6	T05E12.6	hypothetical protein	Cry5B_DOWN_kgb-1/sek-1_independent	-3.26261	7.97e-11	-1.62047	0.000409795	-3.75929	3.13e-09	-0.0745288	0.825962	-1.45002	0.000293624
181393_at	F17C11.13 /// F17C11.6	F17C11.13 /// F17C11.6 /// WBGene00008917 /// WBGene00023503	hypothetical protein /// hypothetical protein /// status:Confirmed /// status:Confirmed	Cry5B_DOWN_kgb-1_dependent	-3.2478	9.19e-14	-1.64172	4.91e-06	-2.98844	3.16e-10	-0.310941	0.197818	0.186205	0.434714
190837_at	F40F9.9	aqp-4 /// WBGene00000172	AQuaPorin or aquaglyceroporin related /// locus:aqp-4	Cry5B_DOWN_kgb-1_dependent	-3.21834	8.32e-13	-1.0489	0.00212298	-2.84198	4.8e-09	-0.227132	0.391174	0.212327	0.42227
191251_at	C33A12.6	ugt-21 /// WBGene00007885	UDP-GlucuronosylTransferase /// locus:ugt-21	Cry5B_DOWN_kgb-1_dependent	-3.17097	2.35e-16	-1.40271	4.5e-07	-2.92211	1.14e-12	-0.286431	0.105501	0.0152331	0.929168
182487_s_at	EGAP2.3	pho-1 /// WBGene00004020	intestinal acid PHOsphatase /// locus:pho-1	Cry5B_DOWN_kgb-1_dependent	-3.16835	9.16e-13	-0.811041	0.0123583	-2.29527	1.37e-07	-0.41201	0.12336	0.375114	0.158668
173238_s_at	K11D12.4	cpt-4 /// WBGene00019644	Carnitine Palmitoyl Transferase /// locus:cpt-4	Cry5B_DOWN_kgb-1/sek-1_independent	-3.15625	1.6e-09	-1.90038	0.000315094	-2.19966	6.28e-05	-0.262348	0.500334	0.113529	0.769552
178680_at	M04C9.4	M04C9.4 /// WBGene00010859	hypothetical protein /// status:Partially_confirmed	Cry5B_DOWN_kgb-1_dependent	-3.14564	2.04e-16	-1.38891	4.16e-07	-3.09992	2.72e-13	-0.651028	0.000818472	-0.489795	0.00788374
191057_s_at	ZC455.4	ugt-6 /// WBGene00013904	UDP-GlucuronosylTransferase /// locus:ugt-6	Cry5B_DOWN_kgb-1/sek-1_independent	-3.13909	2.89e-12	-2.24568	4.21e-07	-2.60936	3.93e-08	-0.598763	0.0376913	-0.18088	0.51009
178017_s_at	F01D5.1	F01D5.1 /// WBGene00008492	hypothetical protein /// status:Confirmed	Cry5B_DOWN_sek-1_dependent	-3.02963	9.03e-14	-1.83249	3.58e-07	-0.340449	0.190446	-0.681289	0.00510124	-3.39561	5.11e-13
187462_at	ZK1307.1	ZK1307.1	hypothetical protein	Cry5B_DOWN_kgb-1_dependent	-3.02581	3.38e-14	-1.75161	3.26e-07	-2.42159	1.54e-09	-0.627009	0.00639109	-0.0955001	0.64936
189208_at	F38B6.4	GARS/AIRS/GART /// WBGene00018174	hypothetical protein /// GARS/AIRS/GART	Cry5B_DOWN_kgb-1/sek-1_independent	-3.02119	1.02e-15	-2.19934	3.65e-10	-2.88976	2.26e-12	-1.02526	7.23e-06	-0.276658	0.125661
191689_s_at	C08B6.1	ugt-17	UDP-GlucuronosylTransferase	Cry5B_DOWN_kgb-1_dependent	-3.01715	2.94e-14	0.225193	0.352287	-2.54923	5.19e-10	-0.33971	0.112378	-0.00888577	0.965838
192383_s_at	R151.2	R151.2	hypothetical protein	Cry5B_DOWN_kgb-1_dependent	-2.98717	1.24e-12	-1.2659	0.000216517	-2.76089	3.13e-09	-0.219252	0.382598	-0.0571812	0.818336
177747_at	F58G6.2 /// F58G6.9	F58G6.9 /// srm-3 /// WBGene00010273	hypothetical protein /// Serpentine Receptor, class M /// locus:srm-3	Cry5B_DOWN_kgb-1_dependent	-2.95594	1.23e-18	-0.359052	0.0187051	-2.52362	3.33e-14	0.191497	0.13149	-0.0040732	0.973685
189402_s_at	T10H9.5	pmp-5	Peroxisomal Membrane Protein related	Cry5B_DOWN_kgb-1/sek-1_independent	-2.95277	4.77e-09	-1.85365	0.000390032	-2.7329	3.66e-06	-0.421266	0.281404	0.442427	0.258613
179296_at	C47A4.2	C47A4.2	hypothetical protein	Cry5B_DOWN_kgb-1/sek-1_independent	-2.94431	1.26e-13	-1.83722	2.87e-07	-2.89187	1.29e-10	-0.436792	0.055424	-0.13877	0.526344
179098_at	T19C9.8	T19C9.8 /// WBGene00011844	hypothetical protein /// status:Partially_confirmed	Cry5B_DOWN_kgb-1_dependent	-2.89947	1.55e-09	-0.37447	0.365661	-0.77666	0.0688454	-3.47225	2.3e-09	-1.17695	0.00299231
189736_s_at	K11D12.4	cpt-4 /// WBGene00019644	Carnitine Palmitoyl Transferase /// locus:cpt-4	Cry5B_DOWN_kgb-1/sek-1_independent	-2.85087	7.97e-10	-1.79762	0.000125687	-1.97506	4.2e-05	-0.40723	0.233726	0.0210446	0.950077
190541_at	C30G12.2	C30G12.2 /// WBGene00016274	hypothetical protein /// Alcohol dehydrogenase	Cry5B_DOWN_kgb-1/sek-1_independent	-2.83861	8.07e-08	-1.34228	0.0140822	-3.1554	3.04e-06	-0.534024	0.232232	-0.657723	0.144644
175257_s_at	T05C3.6	T05C3.6	hypothetical protein	Cry5B_DOWN_kgb-1/sek-1_independent	-2.83447	4.16e-13	-1.6648	1.77e-06	-2.44211	3.97e-09	0.110294	0.622059	0.117829	0.598616
189501_s_at	C18C4.3	ugt-48 /// WBGene00015965	UDP-GlucuronosylTransferase /// locus:ugt-48	Cry5B_DOWN_kgb-1_dependent	-2.83232	1.04e-13	-1.28745	2.16e-05	-2.05445	2.2e-08	-0.27386	0.196222	-0.329907	0.122761
190879_at	AC3.7	ugt-1 /// WBGene00007072	UDP-GlucuronosylTransferase /// locus:ugt-1	Cry5B_DOWN_kgb-1_dependent	-2.83191	1.18e-15	-0.615032	0.00380805	-1.79314	4.85e-09	-0.454302	0.0113666	-0.717866	0.000259435
189898_s_at	C44B7.8	pmp-1 /// WBGene00004058	Peroxisomal Membrane Protein related /// locus:pmp-1	Cry5B_DOWN_kgb-1/sek-1_dependent	-2.79695	7.11e-15	1.03055	5.4e-05	-0.612722	0.00683651	-0.131661	0.465065	-0.181175	0.317519
190508_at	R03G5.5	R03G5.5	hypothetical protein	Cry5B_DOWN_kgb-1_dependent	-2.78971	2.88e-16	-1.21084	6.94e-07	-2.27305	1.44e-11	-0.519403	0.00238366	-0.111072	0.468501
189888_s_at	F18E2.1	F18E2.1 /// WBGene00008936	hypothetical protein /// acid phophatase like	Cry5B_DOWN_kgb-1_dependent	-2.75357	6.24e-15	-1.616	6.9e-08	-2.19569	3.62e-10	-0.254492	0.156253	-0.163021	0.356926
189861_at	K10B2.2	Carboxypeptidase	hypothetical protein	Cry5B_DOWN_kgb-1_dependent	-2.7436	5.7e-17	-1.40992	1.33e-08	-2.38928	8.84e-13	-0.145837	0.297832	-0.242586	0.0902561
190301_s_at	C05E11.5	amt-4 /// WBGene00000136	AMmonium Transporter homolog /// locus:amt-4	Cry5B_DOWN_kgb-1_dependent	-2.73018	1.63e-11	0.180841	0.549124	-3.01155	1.51e-09	-0.398754	0.136002	0.544158	0.0464907
191431_at	Y53F4B.29	gst-26 /// WBGene00001774	Glutathione S-Transferase /// locus:gst-26	Cry5B_DOWN_kgb-1/sek-1_independent	-2.71766	7.2e-13	-1.92637	1.59e-07	-2.12507	3.28e-08	-0.405908	0.0759338	0.045464	0.836382
191323_at	C42D8.2	vit-2	VITellogenin structural genes (yolk protein genes)	Cry5B_DOWN_kgb-1/sek-1_independent	-2.71346	0.000526272	-0.056318	0.952728	-2.0582	0.0397424	1.84585	0.0338199	0.543704	0.510917
189394_at	K07C6.5	cyp-35A5 /// WBGene00019473	CYtochrome P450 family /// locus:cyp-35A5	Cry5B_DOWN_kgb-1/sek-1_independent	-2.68709	5.48e-13	-1.96617	7.69e-08	-2.28163	6.5e-09	-0.70089	0.00335732	-0.201756	0.35203
176162_at	Y105E8B.5	WBGene00013690 /// Y105E8B.5	status:Confirmed /// hypothetical protein	Cry5B_DOWN_kgb-1/sek-1_independent	-2.67825	1.11e-10	-1.76737	1.98e-05	-3.07685	4.48e-09	-0.244344	0.392261	-0.0513415	0.856133
190598_at	T14B4.4	tsp-10	TetraSPanin family	Cry5B_DOWN_kgb-1_dependent	-2.67047	7.86e-11	0.205913	0.521898	-1.94521	4.18e-06	-0.659408	0.0252844	0.258119	0.356517
191407_s_at	F21D5.3	F21D5.3 /// WBGene00009008	hypothetical protein /// laccase like copper oxidase	Cry5B_DOWN_kgb-1_dependent	-2.66811	8.47e-13	-0.620659	0.0209063	-1.38983	1.5e-05	-0.202331	0.357922	-0.127924	0.558664
184116_s_at	T05E12.6	T05E12.6	hypothetical protein	Cry5B_DOWN_kgb-1/sek-1_independent	-2.66429	6.27e-14	-1.54736	5.01e-07	-3.41989	4.18e-13	-0.110286	0.563958	-1.13053	5.77e-06
193837_at	C12C8.2	C12C8.2	hypothetical protein	Cry5B_DOWN_kgb-1/sek-1_independent	-2.66089	1.51e-14	-1.92698	4.34e-09	-2.41033	7.96e-11	-0.852151	8.08e-05	0.209765	0.243639
189904_at	F08H9.7	clec-56 /// WBGene00008595	C-type LECtin /// locus:clec-56	Cry5B_DOWN_kgb-1_dependent	-2.64193	5.46e-16	-0.763522	0.000198251	-2.12341	3.37e-11	-0.117292	0.434062	0.104062	0.486984
184431_at	C18A11.3	C18A11.3 /// WBGene00015949	hypothetical protein /// status:Partially_confirmed	Cry5B_DOWN_kgb-1_dependent	-2.61767	6.4e-14	-0.627211	0.00789338	-2.12373	2.14e-09	-0.188764	0.319217	-0.0111633	0.952458
188805_at	C55F2.1	transferase	hypothetical protein	Cry5B_DOWN_kgb-1_dependent	-2.61606	3.6e-15	-1.45967	9.97e-08	-2.54261	5.52e-12	-1.05033	1.67e-06	0.0759234	0.639922
187770_s_at	F25B5.3	F25B5.3	hypothetical protein	Cry5B_DOWN_kgb-1/sek-1_independent	-2.59517	7.31e-11	-1.11245	0.0015479	-2.47327	6.97e-08	-0.0661113	0.805431	-0.0426468	0.873696
193394_at	F55E10.6	F55E10.6 /// WBGene00018885	hypothetical protein /// D-beta-hydroxybutyrate dehydrogenase (BDH)	Cry5B_DOWN_kgb-1/sek-1_independent	-2.58652	8.34e-14	-1.5204	5.19e-07	-2.42858	2e-10	-0.844126	0.000171938	0.0920582	0.624463
191017_at	Y40D12A.2	WBGene00021503 /// Y40D12A.2	serine carboxypeptidase /// hypothetical protein	Cry5B_DOWN_kgb-1_dependent	-2.55752	1.65e-13	-0.132827	0.550714	-3.11555	2.96e-12	-0.477034	0.0201137	-0.075016	0.696472
191440_at	R04B5.9	ugt-47 /// WBGene00011006	UDP-GlucuronosylTransferase /// locus:ugt-47	Cry5B_DOWN_kgb-1_dependent	-2.53822	1.17e-09	-0.577743	0.112595	-2.06041	7.31e-06	-0.00172764	0.995492	0.0961989	0.753338
172975_at	R151.2	R151.2	hypothetical protein	Cry5B_DOWN_kgb-1_dependent	-2.53233	2.16e-12	-0.874601	0.00197962	-2.28548	7.73e-09	-0.33927	0.128649	-0.00204728	0.992475
191541_at	C54D10.1	cdr-2 /// WBGene00008296	CaDmium Responsive /// locus:cdr-2	Cry5B_DOWN_kgb-1_dependent	-2.53212	1.16e-09	-0.189757	0.591244	-1.95597	1.4e-05	0.489232	0.119372	-0.0928674	0.760969
193903_at	C47A10.1	pgp-9 /// WBGene00004003	P-GlycoProtein related /// locus:pgp-9	Cry5B_DOWN_kgb-1_dependent	-2.48717	2.86e-09	0.151584	0.677822	-1.58419	0.000247695	0.940153	0.00655696	-0.478766	0.139349
187997_s_at	VZK822L.1	fat-6 /// WBGene00001398	FATty acid desaturase /// locus:fat-6	Cry5B_DOWN_kgb-1/sek-1_independent	-2.46556	6.39e-13	-2.10462	6.81e-09	-2.67615	9.54e-11	-0.808347	0.000483656	0.212482	0.290735
190619_at	C15C8.3	C15C8.3 /// WBGene00007605	hypothetical protein /// cathepsin-like protease	Cry5B_DOWN_kgb-1_dependent	-2.46204	4.89e-14	-0.951474	9.61e-05	-2.28376	1.53e-10	-0.377175	0.039363	0.246703	0.165409
179194_at	W07G4.5	W07G4.5	hypothetical protein	Cry5B_DOWN_kgb-1_dependent	-2.45699	6.31e-12	-0.466323	0.0807798	-2.22832	1.84e-08	-0.785641	0.0018113	0.0182559	0.934693
179313_at	D1025.2	D1025.2 /// WBGene00008354	hypothetical protein /// status:Confirmed	Cry5B_DOWN_kgb-1/sek-1_independent	-2.45346	7.33e-11	-1.4653	5.14e-05	-2.18101	2.1e-07	-0.193633	0.448281	-0.194964	0.445213
178302_at	F58B4.5	F58B4.5 /// WBGene00010238	hypothetical protein /// status:Confirmed	Cry5B_DOWN_kgb-1_dependent	-2.44813	8.39e-11	-0.325985	0.274997	-1.69105	9e-06	0.234335	0.362743	0.260231	0.31326
183963_at	C29F9.2	C29F9.2 /// WBGene00016217	hypothetical protein /// status:Confirmed	Cry5B_DOWN_kgb-1_dependent	-2.4444	6.44e-09	-0.241407	0.521906	-1.44618	0.000820846	-1.49977	0.000130225	-0.577005	0.0866325
192956_at	F11G11.3	gst-6 /// WBGene00001754	Glutathione S-Transferase /// locus:gst-6	Cry5B_DOWN_kgb-1_dependent	-2.44293	5.82e-17	-1.13894	6.71e-08	-2.04524	1.93e-12	-0.63164	3.85e-05	-0.202692	0.110829
180470_at	F22F7.1	F22F7.1	hypothetical protein	Cry5B_DOWN_kgb-1_dependent	-2.43736	3.49e-16	-1.10707	4.04e-07	-2.45235	3.04e-13	-0.310167	0.0294072	0.390674	0.00775109
188412_at	C42D4.2	esterase /// WBGene00016595	hypothetical protein /// esterase	Cry5B_DOWN_kgb-1/sek-1_independent	-2.42992	6.25e-11	-1.33858	0.000118612	-2.10426	2.76e-07	-0.116176	0.641665	-0.50113	0.0544702
180913_at	F32A5.5	aqp-1	AQuaPorin or aquaglyceroporin related	Cry5B_DOWN_kgb-1_dependent	-2.42741	1.84e-10	0.110565	0.717031	-0.973871	0.0039593	-0.0504705	0.848326	0.160049	0.545789
190427_s_at	C54F6.14	ftn-1 /// WBGene00001500	FerriTiN /// locus:ftn-1	Cry5B_DOWN_kgb-1/sek-1_independent	-2.42734	1.07e-09	-0.818845	0.0223571	-3.08432	6.91e-09	-1.63107	1.25e-05	0.700898	0.0237752
176271_at	C52D10.1	C52D10.1 /// WBGene00016875	hypothetical protein /// status:Partially_confirmed	Cry5B_DOWN_kgb-1/sek-1_independent	-2.41342	4.96e-11	-1.76179	2.86e-06	-2.40959	2.31e-08	-1.18299	7.55e-05	0.107192	0.66146
179196_at	F25C8.2	amx-3 /// WBGene00000139	AMine oXidase family /// locus:amx-3	Cry5B_DOWN_kgb-1_dependent	-2.39858	2.91e-11	-0.375384	0.177677	-2.15026	8.39e-08	-0.517508	0.0375378	-0.260653	0.276084
184456_at	H17B01.3	lips-14 /// WBGene00019208	LIPaSe related /// locus:lips-14	Cry5B_DOWN_kgb-1_dependent	-2.37658	1.01e-13	-0.986046	6.45e-05	-1.51269	1.77e-07	-1.51894	1.6e-08	-0.713878	0.000449845
189500_at	C18C4.3	ugt-48 /// WBGene00015965	UDP-GlucuronosylTransferase /// locus:ugt-48	Cry5B_DOWN_kgb-1_dependent	-2.36783	1.68e-13	-1.13426	1.52e-05	-1.87094	7.9e-09	-0.333231	0.071887	-0.185271	0.303949
177764_at	T11B7.2	T11B7.2 /// WBGene00011707	hypothetical protein /// status:Partially_confirmed	Cry5B_DOWN_kgb-1/sek-1_independent	-2.32038	5.61e-12	-1.19462	5.88e-05	-1.9429	6.16e-08	-1.07284	3.8e-05	0.0501152	0.810698
188749_s_at	T07C4.1	umps-1 /// WBGene00011559	Uridine MonoPhosphate Synthetase /// locus:umps-1	Cry5B_DOWN_kgb-1/sek-1_independent	-2.30204	1.83e-10	-1.29686	0.000176607	-2.0345	4.95e-07	-0.349132	0.172383	-0.176899	0.481998
188908_s_at	F56H11.1	fibrulin-1D	hypothetical protein	Cry5B_DOWN_kgb-1/sek-1_independent	-2.2991	3.17e-08	-1.2524	0.00367802	-2.29327	6.13e-06	0.651526	0.0630602	-0.10887	0.746184
192417_at	F46E10.1	acs-1	fatty Acid CoA Synthetase family	Cry5B_DOWN_kgb-1/sek-1_independent	-2.29091	5.35e-07	-1.2594	0.0118107	-2.51126	1.87e-05	-0.353982	0.381041	-0.491019	0.22822
176053_s_at	F09G8.8	clec-160 /// WBGene00017322	C-type LECtin /// locus:clec-160	Cry5B_DOWN_kgb-1_dependent	-2.28454	1.84e-15	-1.17135	2.23e-07	-2.04751	1.36e-11	-0.5874	0.00028227	-0.773289	1.11e-05
175077_s_at	C05D12.3	C05D12.3	hypothetical protein	Cry5B_DOWN_kgb-1/sek-1_independent	-2.28452	3.63e-08	-1.48844	0.000873541	-2.11346	1.84e-05	0.140423	0.677164	-0.660544	0.0602301
193007_s_at	K08E7.9	pgp-1 /// WBGene00003995	P-GlycoProtein related /// locus:pgp-1	Cry5B_DOWN_kgb-1/sek-1_independent	-2.26403	2.4e-06	-0.409463	0.422236	-0.697948	0.177519	0.918797	0.045999	-1.65506	0.000996653
189316_at	T27A10.3	ckc-1	Choline Kinase C	Cry5B_DOWN_kgb-1/sek-1_independent	-2.2617	1e-12	-1.42153	1.28e-06	-2.18537	1.18e-09	-0.50512	0.0121481	-0.197224	0.29609
173561_s_at	R12C12.9	R12C12.9	hypothetical protein	Cry5B_DOWN_kgb-1_dependent	-2.2557	5.82e-16	-0.896358	4.09e-06	-2.38513	1.89e-13	-0.921215	3.36e-07	-0.189103	0.148173
191910_at	T04A8.5	Amidophosphoribosyltransferase /// WBGene00011407	hypothetical protein /// Amidophosphoribosyltransferase	Cry5B_DOWN_kgb-1/sek-1_independent	-2.25312	1.16e-11	-1.40559	8.49e-06	-1.9549	6.44e-08	-0.919825	0.000241981	0.102333	0.628572
172635_x_at	Y38E10A.15	WBGene00012593 /// Y38E10A.15	locus:nspe-7 /// hypothetical protein	Cry5B_DOWN_kgb-1/sek-1_independent	-2.24798	1.85e-05	-0.439092	0.455882	-2.86383	6.66e-05	-2.01877	0.000599857	2.53109	5.24e-05
184144_at	R193.2	R193.2 /// WBGene00020128	hypothetical protein /// status:Partially_confirmed	Cry5B_DOWN_kgb-1_dependent	-2.24567	1.26e-13	-1.1079	8.49e-06	-2.27724	7.19e-11	-0.454498	0.0115658	0.126587	0.449593
189773_s_at	C35A11.4	C35A11.4 /// WBGene00016431	hypothetical protein /// sugar transporter	Cry5B_DOWN_kgb-1/sek-1_independent	-2.24196	1.27e-12	-1.19031	1.54e-05	-1.98748	6.54e-09	-0.381628	0.0513712	-0.260794	0.17262
186726_at	Y38E10A.13	WBGene00012591 /// Y38E10A.13	locus:nspe-1 /// hypothetical protein	Cry5B_DOWN_kgb-1/sek-1_independent	-2.21122	2.7e-05	-1.2629	0.0428129	-0.716046	0.235053	-1.33185	0.0157976	1.00676	0.0603834
193496_s_at	F10F2.2	F10F2.2 /// WBGene00008654	hypothetical protein /// Phosphoribosylformylglycinamidine synthase	Cry5B_DOWN_kgb-1_dependent	-2.21104	2.06e-14	-1.17599	8.05e-07	-1.89138	3.01e-10	-0.729032	6.89e-05	-0.0808585	0.589507
190688_s_at	C53A3.2 /// F44E7.2 /// K09H11.7	C53A3.2 /// nitrophenylphosphatase /// WBGene00016892 /// WBGene00018424 /// WBGene00019604	hypothetical protein /// hypothetical protein /// status:Confirmed /// nitrophenylphosphatase /// nitrophenylphosphatase	Cry5B_DOWN_kgb-1/sek-1_independent	-2.21032	2.77e-10	-0.816997	0.00828791	-1.91737	9.2e-07	-0.361469	0.151376	-0.407841	0.107788
173668_s_at	F52G2.3	F52G2.3 /// WBGene00009943	hypothetical protein /// status:Partially_confirmed	Cry5B_DOWN_sek-1_dependent	-2.19625	1.17e-11	-1.41225	5.69e-06	-0.467443	0.0596301	-0.625456	0.0057242	-0.318723	0.131899
188676_at	F40F9.5	translocase /// WBGene00009582	hypothetical protein /// translocase	Cry5B_DOWN_kgb-1/sek-1_independent	-2.18424	1.97e-11	-1.31454	1.96e-05	-1.91352	8.67e-08	-1.29595	3.48e-06	-0.132071	0.532039
189341_s_at	ZC376.3	carboxylesterase /// WBGene00013875	hypothetical protein /// carboxylesterase	Cry5B_DOWN_kgb-1/sek-1_independent	-2.18162	4.83e-09	-1.21606	0.00121088	-1.90671	8.07e-06	-0.162942	0.56912	-0.532725	0.0724733
175106_at	F44E2.9	F44E2.9 /// WBGene00018422	hypothetical protein /// status:Confirmed	Cry5B_DOWN_kgb-1_dependent	-2.17963	8.51e-12	-0.925444	0.000590422	-2.05752	1.22e-08	-0.223139	0.273394	-0.00406267	0.983856
189849_at	Y40H7A.10	WBGene00012747 /// Y40H7A.10	Cysteine protease /// hypothetical protein	Cry5B_DOWN_kgb-1/sek-1_independent	-2.16887	6.47e-14	-1.411	8.77e-08	-1.70407	3.77e-09	-0.0630727	0.685073	0.17946	0.255083
175502_at	F44D12.9	F44D12.9 /// WBGene00009686	hypothetical protein /// status:Partially_confirmed	Cry5B_DOWN_kgb-1/sek-1_independent	-2.16138	1.65e-11	-1.01251	0.000314239	-1.8585	1.01e-07	-0.237874	0.256121	-0.0172294	0.933414
189883_at	F53H8.3	F53H8.3 /// WBGene00018779	hypothetical protein /// glucose transporter	Cry5B_DOWN_kgb-1/sek-1_independent	-2.13551	3.09e-11	-1.03294	0.000319058	-1.37486	1.12e-05	-0.204699	0.336657	-0.216558	0.310048
191298_s_at	F23B2.12	pcp-2 /// WBGene00003957	Prolyl Carboxy Peptidase like /// locus:pcp-2	Cry5B_DOWN_kgb-1/sek-1_independent	-2.13326	3.56e-10	-1.39242	5.01e-05	-1.59123	9.3e-06	-0.586804	0.0221702	-1.72162	3.86e-07
175218_at	F59C12.4	F59C12.4 /// WBGene00045272	hypothetical protein /// status:Confirmed	Cry5B_DOWN_kgb-1/sek-1_independent	-2.12542	6.95e-11	-1.26646	5.11e-05	-1.97505	9.99e-08	-0.578877	0.0141901	0.124807	0.570341
177936_s_at	Y7A5A.1	WBGene00012407 /// Y7A5A.1	status:Confirmed /// hypothetical protein	Cry5B_DOWN_kgb-1_dependent	-2.11747	9.11e-12	-0.952233	0.00034579	-1.87178	3.86e-08	-0.103701	0.597507	-0.33525	0.0977134
190649_at	K07H8.6	vit-6	VITellogenin structural genes (yolk protein genes)	Cry5B_DOWN_kgb-1/sek-1_independent	-2.11686	2e-05	-0.0503306	0.927629	-1.00891	0.0795332	0.885192	0.0759442	0.566192	0.245758
180256_at	K07E8.3	sdz-24 /// WBGene00019495	SKN-1 Dependent Zygotic transcript /// locus:sdz-24	Cry5B_DOWN_kgb-1/sek-1_dependent	-2.11603	3.57e-12	0.155222	0.473112	-0.367907	0.0980042	-1.07524	8.42e-06	0.341559	0.0774933
178128_at	F01D5.3	F01D5.3 /// WBGene00008494	hypothetical protein /// status:Confirmed	Cry5B_DOWN_kgb-1/sek-1_independent	-2.11026	1.84e-10	-1.52513	8.71e-06	-0.995277	0.00103724	-0.627492	0.0114959	-1.36176	5.78e-06
186182_s_at	R02E12.6	hrg-1 /// WBGene00019830	Heme Responsive Gene /// locus:hrg-1	Cry5B_DOWN_kgb-1_dependent	-2.1078	2.92e-11	-0.430009	0.0833607	-1.84962	1.18e-07	-0.705354	0.0024355	0.452631	0.0383671
189304_at	K09D9.2	cyp-35A3 /// WBGene00019565	CYtochrome P450 family /// locus:cyp-35A3	Cry5B_DOWN_kgb-1/sek-1_independent	-2.1044	4.27e-09	-1.40394	0.000193534	-1.51627	8.2e-05	-0.849908	0.00483075	-0.701099	0.0167702
188882_at	R08H2.1	dhs-23 /// WBGene00000986	DeHydrogenases, Short chain /// locus:dhs-23	Cry5B_DOWN_kgb-1/sek-1_independent	-2.10208	4.31e-06	-0.427969	0.386823	-1.19138	0.0226326	-0.589085	0.174733	-0.771905	0.0798489
186799_at	Y105C5B.15	WBGene00013654 /// Y105C5B.15	status:Confirmed /// hypothetical protein	Cry5B_DOWN_kgb-1/sek-1_independent	-2.09635	5.91e-11	-1.16006	0.000108987	-1.22591	5.76e-05	-0.0213027	0.920775	-0.40997	0.0662832
182519_at	F20D6.5	F20D6.5 /// WBGene00017635	hypothetical protein /// status:Partially_confirmed	Cry5B_DOWN_kgb-1/sek-1_independent	-2.09305	3.21e-08	-0.496866	0.169479	-1.40364	0.000619882	-0.313371	0.311907	-0.478301	0.128702
185162_at	Y105C5B.9	WBGene00013650 /// Y105C5B.9	status:Partially_confirmed /// hypothetical protein	Cry5B_DOWN_kgb-1/sek-1_independent	-2.08853	2.1e-15	-1.3588	5e-09	-1.62165	2.19e-10	-0.806983	1.97e-06	0.0355934	0.77745
188932_at	D1054.8	dehydrogenase /// WBGene00008375	hypothetical protein /// dehydrogenase	Cry5B_DOWN_kgb-1/sek-1_independent	-2.08201	6.33e-13	-1.58072	4.77e-08	-1.81027	4.92e-09	-0.473213	0.00937642	0.280662	0.104627
193240_s_at	T02E1.5	dhs-3	DeHydrogenases, Short chain	Cry5B_DOWN_kgb-1/sek-1_independent	-2.08069	8.68e-12	-1.8206	4.38e-08	-2.03433	6.85e-09	-0.571497	0.0065962	-0.0317029	0.86879
189512_at	C03G6.15	cyp-35A2 /// WBGene00015400	CYtochrome P450 family /// locus:cyp-35A2	Cry5B_DOWN_kgb-1_dependent	-2.07911	3.08e-12	0.0347236	0.868474	-2.07589	1.86e-09	-1.02658	1.11e-05	-0.482897	0.0136485
183028_s_at	Y22F5A.5	lys-2 /// WBGene00003091	LYSozyme /// locus:lys-2	Cry5B_DOWN_kgb-1/sek-1_independent	-2.07665	3.45e-11	-2.11733	1.17e-08	-1.6969	4.11e-07	-0.521365	0.0182311	-3.31256	2.21e-13
185583_at	H06H21.8	H06H21.8	hypothetical protein	Cry5B_DOWN_kgb-1_dependent	-2.07329	4.1e-10	-0.521093	0.0660321	-1.91404	5.02e-07	0.248106	0.298475	0.204514	0.389455
186153_s_at	T27A10.7	cgr-1 /// WBGene00020847	CRAL/TRIO and GOLD domain suppressor of activated Ras /// locus:cgr-1	Cry5B_DOWN_kgb-1_dependent	-2.06949	1.29e-12	-0.773762	0.000771846	-1.82855	7e-09	-0.908412	2.79e-05	-0.214676	0.222106
193659_at	F47G4.3	gpdh-1 /// WBGene00009824	Glycerol-3-Phosphate DeHydrogenase /// locus:gpdh-1	Cry5B_DOWN_kgb-1_dependent	-2.0661	1.08e-09	-0.602323	0.0451262	-2.14859	1.85e-07	-1.41448	9.81e-06	0.242959	0.332372
189820_at	C33G3.4	beta-mannosidase /// WBGene00007904	hypothetical protein /// beta-mannosidase	Cry5B_DOWN_kgb-1_dependent	-2.05557	1.63e-09	-0.416941	0.1623	-1.38985	9e-05	-0.408806	0.115956	-0.304586	0.235361
188891_at	T02E1.5	dhs-3	DeHydrogenases, Short chain	Cry5B_DOWN_kgb-1/sek-1_independent	-2.04953	1.13e-12	-1.63287	3.53e-08	-2.24647	1.36e-10	-0.772087	0.00015447	0.163016	0.342416
179857_s_at	F22E5.1 /// Y27F2A.6	F22E5.1 /// WBGene00017703 /// WBGene00021298 /// Y27F2A.6	hypothetical protein /// status:Partially_confirmed /// status:Partially_confirmed /// hypothetical protein	Cry5B_DOWN_sek-1_dependent	-2.04563	7.99e-11	-1.39612	1.02e-05	0.117824	0.631912	-0.417074	0.060118	-2.10966	1.76e-09
191470_s_at	C31C9.1	tag-10	Temporarily Assigned Gene name	Cry5B_DOWN_kgb-1/sek-1_independent	-2.03966	1.62e-15	-1.16113	3.79e-08	-1.60625	1.33e-10	-0.343271	0.00927932	-0.0135367	0.911137
175311_s_at	F39E9.11	btb-17 /// WBGene00018200	BTB (Broad/complex/Tramtrack/Bric a brac) domain protein /// locus:btb-17	Cry5B_DOWN_kgb-1/sek-1_independent	-2.03885	8.15e-13	-1.16615	4.19e-06	-2.07822	3.76e-10	-0.97583	6.69e-06	0.0763436	0.646683
175154_s_at	C11D2.4	C11D2.4 /// WBGene00015702	hypothetical protein /// status:Partially_confirmed	Cry5B_DOWN_kgb-1_dependent	-2.03641	7.55e-13	-0.502224	0.0145471	-2.1801	1.44e-10	0.0232052	0.888368	-0.103302	0.533877
189280_at	F55A12.4	dhs-2	DeHydrogenases, Short chain	Cry5B_DOWN_kgb-1_dependent	-2.03394	1.48e-14	0.427768	0.0113493	-1.72101	2.71e-10	-0.635682	0.00010536	0.0355388	0.792686
190616_at	R12C12.1	R12C12.1	hypothetical protein	Cry5B_DOWN_kgb-1_dependent	-2.03123	3.59e-13	-0.465955	0.0176947	-1.70599	5.4e-09	0.0554918	0.726905	-0.226142	0.163925
176782_s_at	C46C11.2	C46C11.2	hypothetical protein	Cry5B_DOWN_kgb-1_dependent	-2.02459	9.82e-12	-0.682157	0.00448852	-1.87813	1.86e-08	-0.24545	0.20041	-0.0871704	0.64357
191469_at	C31C9.1	tag-10	Temporarily Assigned Gene name	Cry5B_DOWN_kgb-1/sek-1_independent	-2.0238	4.45e-14	-1.17998	3.62e-07	-1.93698	7.86e-11	-0.545913	0.00084901	0.062015	0.66327
189700_at	C15B12.1	C15B12.1 /// WBGene00015783	hypothetical protein /// sarcosine oxidase	Cry5B_DOWN_kgb-1_dependent	-2.01696	3.91e-13	-0.506509	0.0105998	-1.52812	3.29e-08	-0.62694	0.000634667	-0.321311	0.0525355
193490_s_at	W09D6.6	hmt-1 /// WBGene00001815	Heavy Metal Tolerance factor /// locus:hmt-1	Cry5B_DOWN_kgb-1/sek-1_independent	-1.99461	2.88e-12	-1.0629	2.53e-05	-1.84408	6.61e-09	-0.291662	0.103753	-0.106614	0.540841
173919_s_at	C56A3.2	ttr-44 /// WBGene00008341	TransThyretin-Related family domain /// locus:ttr-44	Cry5B_DOWN_kgb-1_dependent	-1.99039	1.78e-12	-0.721882	0.00118969	-1.35648	5.99e-07	-0.540367	0.00393907	0.194838	0.256099
180936_at	ZC196.5	WBGene00022549 /// ZC196.5	status:Partially_confirmed /// hypothetical protein	Cry5B_DOWN_kgb-1/sek-1_dependent	-1.97778	9.53e-14	-0.708431	0.000316047	-0.251301	0.142003	-0.681788	0.000100903	-0.14465	0.322097
182088_s_at	F57F4.4	F57F4.4 /// WBGene00019017	hypothetical protein /// status:Partially_confirmed	Cry5B_DOWN_kgb-1_dependent	-1.97464	1.44e-11	-0.35442	0.111605	-1.5981	2.33e-07	-0.000236429	0.998991	-0.0725475	0.698609
191406_at	F21D5.3	F21D5.3 /// WBGene00009008	hypothetical protein /// laccase like copper oxidase	Cry5B_DOWN_kgb-1_dependent	-1.97429	1.5e-11	-0.859457	0.000618869	-1.41906	1.43e-06	-0.229486	0.228846	-0.11567	0.538874
186241_s_at	F49C12.14	F49C12.14 /// WBGene00009883	hypothetical protein /// status:Confirmed	Cry5B_DOWN_kgb-1/sek-1_independent	-1.96799	1.52e-14	-1.18924	8.87e-08	-1.28744	2.44e-08	-0.544787	0.000391833	-0.0645959	0.622744
191638_s_at	C55B7.3 /// F10G8.1	C55B7.3 /// WBGene00016942	hypothetical protein /// protein-tyrosine phosphatase	Cry5B_DOWN_kgb-1_dependent	-1.96353	1.5e-09	-0.141497	0.610568	-1.69126	3.94e-06	1.41492	6.32e-06	0.135007	0.575003
192370_at	T19B4.3	T19B4.3 /// WBGene00020557	hypothetical protein /// adenine phosphoribosyltransferase	Cry5B_DOWN_kgb-1_dependent	-1.96156	1.36e-15	-0.823915	3.4e-06	-1.72246	1.5e-11	-0.345818	0.00641402	0.192216	0.107301
190972_at	D2023.4	D2023.4 /// WBGene00008408	hypothetical protein /// diamine acetyltransferase	Cry5B_DOWN_kgb-1_dependent	-1.95934	1.38e-13	-0.582473	0.00211825	-1.90524	1.69e-10	-0.290945	0.0562964	0.399838	0.0113114
173411_s_at	K07H8.6	vit-6	VITellogenin structural genes (yolk protein genes)	Cry5B_DOWN_kgb-1/sek-1_independent	-1.95859	1.74e-05	-0.118501	0.815347	-1.09301	0.0406706	0.926794	0.0446382	0.499357	0.262786
173868_s_at	F52A8.5	F52A8.5 /// WBGene00009918	hypothetical protein /// glycine cleavage system H protein like	Cry5B_DOWN_kgb-1/sek-1_independent	-1.95686	6.75e-13	-0.96953	2.45e-05	-1.69716	5.44e-09	-0.521282	0.00309869	0.131356	0.40937
184012_at	T05E12.7	---	---	Cry5B_DOWN_kgb-1_dependent	-1.95617	5.31e-12	-0.496822	0.0218097	-1.05913	3.09e-05	-0.833476	9.63e-05	-0.870914	5.78e-05
191066_s_at	ZC455.6	ugt-5	UDP-GlucuronosylTransferase	Cry5B_DOWN_kgb-1/sek-1_independent	-1.95559	1.09e-15	-0.96572	2.66e-07	-1.59186	5.03e-11	-0.343221	0.00612443	-0.633124	1.4e-05
174025_at	F47G4.7	smd-1 /// WBGene00004875	SAM Decarboxylase /// locus:smd-1	Cry5B_DOWN_kgb-1/sek-1_independent	-1.95276	6.93e-07	-0.649839	0.115819	-2.01267	4.95e-05	-0.325473	0.353572	-0.333992	0.34138
178721_at	C25F9.4	C25F9.4 /// WBGene00007724	hypothetical protein /// status:Partially_confirmed	Cry5B_DOWN_kgb-1/sek-1_independent	-1.94734	2.71e-09	-1.33893	0.0001038	-2.07666	2.83e-07	-1.15621	0.000107234	0.0522245	0.832049
183567_s_at	C14C6.2	C14C6.2 /// WBGene00015756	hypothetical protein /// status:Confirmed	Cry5B_DOWN_kgb-1_dependent	-1.94601	1.55e-13	-0.279422	0.1074	-1.59724	3.82e-09	-0.130918	0.373189	0.270994	0.0735531
179856_at	F22E5.1	F22E5.1 /// WBGene00017703	hypothetical protein /// status:Partially_confirmed	Cry5B_DOWN_sek-1_dependent	-1.94284	2.28e-08	-1.48657	0.000127464	0.0814327	0.800107	-0.381749	0.179641	-1.99628	3.76e-07
176939_at	Y34D9A.11	spp-23 /// WBGene00021335	SaPosin-like Protein family /// locus:spp-23	Cry5B_DOWN_kgb-1/sek-1_independent	-1.93783	6.03e-10	-1.49619	8.68e-06	-2.28594	1.4e-08	-0.390389	0.0935572	0.750288	0.00285319
194057_at	F08A8.1	F08A8.1	hypothetical protein	Cry5B_DOWN_kgb-1_dependent	-1.935	2.06e-13	-0.505483	0.00658486	-1.69	1.67e-09	-0.517639	0.00182569	-0.0159275	0.913682
192502_at	F09F3.9	cpt-5 /// WBGene00008629	Carnitine Palmitoyl Transferase /// locus:cpt-5	Cry5B_DOWN_kgb-1/sek-1_independent	-1.92963	1.36e-06	-1.07828	0.0155833	-2.72911	1.35e-06	-1.10275	0.00532213	0.712406	0.0576923
189922_at	F08H9.6	clec-57 /// WBGene00008594	C-type LECtin /// locus:clec-57	Cry5B_DOWN_kgb-1_dependent	-1.92088	3.97e-13	-0.482046	0.0107025	-1.45829	3.22e-08	-0.603488	0.000577248	0.111394	0.463103
190400_at	F11A3.1	F11A3.1 /// WBGene00008669	hypothetical protein /// locus:acs-14	Cry5B_DOWN_kgb-1_dependent	-1.914	3.73e-11	-0.0897155	0.684354	-1.29728	6.45e-06	0.0654006	0.732053	0.304898	0.120653
173204_s_at	B0310.5	ugt-46 /// WBGene00015141	UDP-GlucuronosylTransferase /// locus:ugt-46	Cry5B_DOWN_kgb-1/sek-1_independent	-1.91175	5.81e-08	-0.918858	0.0112766	-2.07801	3.13e-06	-0.0317536	0.912796	-0.317107	0.280852
190429_at	R09H10.3	R09H10.3	hypothetical protein	Cry5B_DOWN_kgb-1/sek-1_independent	-1.9068	1.57e-12	-1.03506	1.33e-05	-1.36647	2.52e-07	-0.210047	0.200227	-0.0491327	0.760107
181635_at	F55G11.2	F55G11.2 /// WBGene00010123	hypothetical protein /// status:Confirmed	Cry5B_DOWN_kgb-1/sek-1_independent	-1.90625	7.38e-09	-1.43865	6.93e-05	-0.328343	0.272472	-0.453586	0.0866207	-2.87474	1.87e-10
192255_at	F14D7.6	F14D7.6 /// WBGene00008793	hypothetical protein /// Multidrug resistance protein like	Cry5B_DOWN_kgb-1_dependent	-1.9001	3.97e-09	0.0310969	0.912653	-1.49686	2.67e-05	-0.217408	0.380268	-0.110901	0.652227
185798_at	F28A12.3	F28A12.3 /// WBGene00017880	hypothetical protein /// status:Partially_confirmed	Cry5B_DOWN_kgb-1_dependent	-1.88545	2.73e-11	-0.690181	0.00362514	-1.60104	1.87e-07	-0.833566	0.000168076	-0.128157	0.490451
189042_at	F01G10.1	transketolase /// WBGene00008506	hypothetical protein /// transketolase	Cry5B_DOWN_kgb-1_dependent	-1.88085	1.75e-13	-0.579136	0.00174782	-1.66162	1.18e-09	-0.0837511	0.555929	0.102753	0.470916
179930_at	T27A1.5	T27A1.5	hypothetical protein	Cry5B_DOWN_kgb-1_dependent	-1.87862	1.51e-13	-0.864245	2.37e-05	-2.00371	3.35e-11	-0.686917	6.71e-05	0.111081	0.432245
187964_at	F54F3.3	lipase /// WBGene00010062	hypothetical protein /// lipase	Cry5B_DOWN_kgb-1/sek-1_independent	-1.87274	1.31e-05	0.0770594	0.870946	-1.5203	0.00387903	-0.0274865	0.946638	0.711877	0.0939629
190637_s_at	F55B11.1	F55B11.1 /// WBGene00010083	hypothetical protein /// xanthine dehydrogenase	Cry5B_DOWN_kgb-1/sek-1_independent	-1.87139	2.47e-11	-1.1663	1.46e-05	-1.18663	1.17e-05	-0.250886	0.178531	-0.185437	0.315296
178502_at	C14A4.6	C14A4.6 /// WBGene00007557	hypothetical protein /// status:Confirmed	Cry5B_DOWN_kgb-1_dependent	-1.86968	5.91e-11	-0.604645	0.0113648	-1.507	7.83e-07	-0.632113	0.00304012	0.171517	0.373824
192345_s_at	F32H5.1	F32H5.1 /// WBGene00009347	hypothetical protein /// cathepsin B like cysteine protease	Cry5B_DOWN_kgb-1_dependent	-1.86636	3.12e-12	-0.136707	0.470679	-1.79039	3.77e-09	-0.439049	0.0126996	0.156157	0.343577
193236_at	B0041.6	ptps-1	Pyruvoyl TetrahydrobioPterin Synthase	Cry5B_DOWN_kgb-1/sek-1_independent	-1.86218	2.75e-10	-1.76794	2.33e-07	-1.9219	6.19e-08	-0.28219	0.18201	-0.415391	0.0550099
190485_s_at	C07A9.11	ncx-7 /// WBGene00003572	Na/Ca eXchangers /// locus:ncx-7	Cry5B_DOWN_kgb-1_dependent	-1.85893	1.45e-12	0.413767	0.0302467	-1.26334	5.32e-07	-0.027609	0.859617	-0.517646	0.00298295
182492_at	C16C4.4	math-14 /// WBGene00015828	MATH (meprin-associated Traf homology) domain containing /// locus:math-14	Cry5B_DOWN_kgb-1/sek-1_independent	-1.85167	5.62e-08	-0.51586	0.121585	-0.684712	0.0441156	-0.893415	0.00404541	0.757878	0.012349
171824_x_at	D1037.3	ftn-2 /// WBGene00001501	FerriTiN /// locus:ftn-2	Cry5B_DOWN_kgb-1_dependent	-1.84662	2.76e-12	-0.830123	0.000179416	-1.95349	6.03e-10	-0.51109	0.0040485	0.220139	0.179211
188660_s_at	F28A12.4	peptidase /// WBGene00017881	hypothetical protein /// peptidase	Cry5B_DOWN_kgb-1_dependent	-1.84399	1.09e-12	-0.281158	0.121079	-1.233	5.43e-07	-0.484255	0.00417086	0.210921	0.176232
188046_s_at	F57F4.3	gfi-1 /// WBGene00001581	GEI-4(Four) Interacting protein /// locus:gfi-1	Cry5B_DOWN_kgb-1_dependent	-1.83812	6.36e-10	-0.431777	0.0914967	-1.54874	2.73e-06	-0.329102	0.13453	0.149868	0.486241
187696_s_at	C06G3.11	tin-9.1	Transport to INner mitochondrial membrane (yeast TIM)	Cry5B_DOWN_kgb-1_dependent	-1.83716	2.08e-11	-0.789057	0.000829167	-1.86981	7.61e-09	0.0240968	0.891992	0.124025	0.487096
190786_s_at	Y16B4A.2	WBGene00012445 /// Y16B4A.2	serine carboxypeptidase /// hypothetical protein	Cry5B_DOWN_kgb-1/sek-1_independent	-1.83509	2.7e-09	-1.10232	0.000435802	-1.50913	1.16e-05	-0.198149	0.396888	-0.174881	0.453773
174833_at	F46E10.1	acs-1	fatty Acid CoA Synthetase family	Cry5B_DOWN_kgb-1/sek-1_independent	-1.83196	1.1e-09	-1.01838	0.000563835	-2.15175	2.64e-08	-0.440937	0.0552834	-0.258141	0.248074
187186_at	ZK1320.1	gstk-1 /// WBGene00014251	Glutathione S-Transferase Kappa protein /// locus:gstk-1	Cry5B_DOWN_kgb-1/sek-1_independent	-1.82847	4.19e-12	-1.23066	1.4e-06	-1.62238	1.85e-08	-1.07471	1.24e-06	-0.00728798	0.964172
190189_at	K01C8.1	K01C8.1 /// WBGene00010456	hypothetical protein /// threonine dehydratase	Cry5B_DOWN_kgb-1/sek-1_independent	-1.82215	9.68e-05	-0.774339	0.1642	-2.15229	0.000639172	0.199605	0.672255	0.666202	0.166856
178543_at	K07G5.5	K07G5.5 /// WBGene00010644	hypothetical protein /// status:Partially_confirmed	Cry5B_DOWN_kgb-1_dependent	-1.82213	1.34e-07	0.453366	0.186833	0.0659118	0.844653	-0.525035	0.0822956	0.333924	0.25885
188921_at	F25D1.5	dehydrogenase /// WBGene00009110	hypothetical protein /// dehydrogenase	Cry5B_DOWN_kgb-1/sek-1_independent	-1.81998	1.77e-05	-0.513385	0.283263	-2.04093	0.000263013	-1.20163	0.0071997	0.23097	0.573345
175424_at	C40H1.7	C40H1.7 /// WBGene00008042	hypothetical protein /// status:Partially_confirmed	Cry5B_DOWN_kgb-1_dependent	-1.81766	2.24e-10	-0.0873296	0.705387	-1.83604	7.31e-08	-0.570191	0.00876975	0.495973	0.0201844
190111_s_at	H22K11.2	H22K11.2 /// WBGene00019225	hypothetical protein /// glycosyl hydrolases	Cry5B_DOWN_kgb-1_dependent	-1.81363	5.23e-09	-0.200035	0.469669	-1.34988	6.44e-05	-0.131071	0.583335	-0.353437	0.147908
188720_at	R09F10.1	peptidase /// WBGene00019986	hypothetical protein /// peptidase	Cry5B_DOWN_kgb-1_dependent	-1.81047	4.32e-12	-0.554361	0.00652414	-1.47777	7.44e-08	-0.278784	0.094129	-0.197318	0.2283
190418_s_at	R06C7.5	R06C7.5	hypothetical protein	Cry5B_DOWN_kgb-1_dependent	-1.80568	1.36e-15	-0.604975	6.25e-05	-1.81502	1.14e-12	-0.525422	6.04e-05	-0.151291	0.165001
179599_at	ZK228.4	ZK228.4	hypothetical protein	Cry5B_DOWN_kgb-1/sek-1_independent	-1.80121	0.000163943	-1.48016	0.0146852	-1.13735	0.0537954	0.908563	0.0734037	-0.659161	0.186006
187644_at	C44B7.11	C44B7.11 /// WBGene00016631	hypothetical protein /// status:Partially_confirmed	Cry5B_DOWN_kgb-1/sek-1_independent	-1.79592	1.07e-10	-1.45191	1.2e-06	-1.64451	1.82e-07	-0.147799	0.438679	-0.292299	0.133406
193068_at	K04E7.2	opt-2 /// WBGene00003877	OligoPeptide Transporter /// locus:opt-2	Cry5B_DOWN_kgb-1/sek-1_independent	-1.78752	7.9e-12	-0.891047	0.00010528	-1.67949	1.24e-08	-0.0617522	0.706992	-0.0211578	0.897368
181791_at	T06A1.5	T06A1.5 /// WBGene00020280	hypothetical protein /// status:Partially_confirmed	Cry5B_DOWN_kgb-1_dependent	-1.78618	9.43e-11	-0.490457	0.0320258	-1.38879	1.92e-06	-0.184841	0.328964	-0.295351	0.125213
183850_at	Y48E1B.8	WBGene00013007 /// Y48E1B.8	status:Confirmed /// hypothetical protein	Cry5B_DOWN_kgb-1/sek-1_independent	-1.77849	3.86e-07	-1.24154	0.00177561	-2.56557	2.84e-07	-1.08435	0.00165219	1.42728	0.000108602
183452_s_at	Y32F6B.1	WBGene00012531 /// Y32F6B.1	status:Partially_confirmed /// hypothetical protein	Cry5B_DOWN_kgb-1/sek-1_independent	-1.77113	6.83e-06	0.0657004	0.877767	-1.25305	0.00731468	-0.0688067	0.852471	-0.539201	0.154942
190401_s_at	C43E11.4	tufm-2 /// WBGene00007001	TU elongation Factor (EF-Tu), Mitochondrial /// locus:tufm-2	Cry5B_DOWN_kgb-1_dependent	-1.7663	7.79e-17	-0.510694	6.7e-05	-1.62171	4.28e-13	0.108421	0.238238	0.0469122	0.604902
176356_s_at	Y71G12B.24	mppa-1 /// WBGene00022159	Mitochondrial Processing Peptidase Alpha /// locus:mppa-1	Cry5B_DOWN_kgb-1_dependent	-1.76623	2.22e-13	-0.672368	0.000263027	-1.92687	3.17e-11	0.0692408	0.608111	0.225699	0.10449
185416_at	F35D11.4	F35D11.4 /// WBGene00018045	hypothetical protein /// status:Confirmed	Cry5B_DOWN_kgb-1_dependent	-1.76544	1.79e-11	-0.521086	0.013424	-1.71691	1.44e-08	0.139302	0.414066	-0.0637839	0.706635
177544_at	F58E6.7	F58E6.7 /// WBGene00010256	hypothetical protein /// status:Confirmed	Cry5B_DOWN_kgb-1/sek-1_independent	-1.76107	2.27e-05	0.572449	0.227129	-2.26964	7.01e-05	-0.583265	0.158045	0.223843	0.580211
178853_at	F30F8.5	F30F8.5	hypothetical protein	Cry5B_DOWN_kgb-1/sek-1_independent	-1.75916	8.48e-12	-0.909813	7.2e-05	-1.2752	8.1e-07	-0.913709	1.15e-05	-0.00436015	0.978528
183703_s_at	C08F11.8 /// Y43D4A.2	ugt-22 /// WBGene00007455 /// WBGene00012788 /// Y43D4A.2	UDP-GlucuronosylTransferase /// locus:ugt-22 /// status:Predicted /// hypothetical protein	Cry5B_DOWN_kgb-1/sek-1_independent	-1.75887	7.9e-06	-1.59524	0.00113627	-1.25351	0.0074926	0.522304	0.16926	-0.630964	0.100186
175112_s_at	Y119D3B.13	WBGene00022490 /// Y119D3B.13	status:Confirmed /// hypothetical protein	Cry5B_DOWN_kgb-1/sek-1_independent	-1.75842	3.29e-12	-0.887219	5.36e-05	-1.31543	2.36e-07	-0.452237	0.00729878	-0.200491	0.202089
176352_at	Y22D7AL.10	WBGene00021248 /// Y22D7AL.10	status:Confirmed /// hypothetical protein	Cry5B_DOWN_kgb-1/sek-1_independent	-1.75578	2.76e-11	-0.749115	0.00101426	-1.69086	2.49e-08	-0.347669	0.0537524	0.4277	0.0201628
175160_at	R04F11.5	R04F11.5 /// WBGene00011017	hypothetical protein /// status:Confirmed	Cry5B_DOWN_kgb-1_dependent	-1.75454	1.76e-11	-0.668274	0.00219986	-1.77195	7.49e-09	0.0485295	0.77288	-0.0398489	0.812608
189748_s_at	Y76A2B.3	acs-14 /// WBGene00013575	fatty Acid CoA Synthetase family /// locus:acs-5	Cry5B_DOWN_kgb-1_dependent	-1.74711	4.94e-11	-0.22737	0.272323	-1.79934	1.37e-08	-0.0874408	0.621855	-0.0155047	0.930109
188378_s_at	D1037.3	ftn-2 /// WBGene00001501	FerriTiN /// locus:ftn-2	Cry5B_DOWN_kgb-1_dependent	-1.74663	1.41e-11	-0.668462	0.00191505	-1.66877	1.56e-08	-0.419008	0.0179989	0.168119	0.314916
187261_s_at	B0228.7	B0228.7 /// WBGene00015064	hypothetical protein /// status:Confirmed	Cry5B_DOWN_kgb-1/sek-1_independent	-1.73941	5.27e-10	-0.842942	0.00136865	-1.52482	1.33e-06	-0.851385	0.000316712	0.341	0.0997067
179240_at	M03B6.1	M03B6.1 /// WBGene00010833	hypothetical protein /// status:Partially_confirmed	Cry5B_DOWN_kgb-1/sek-1_independent	-1.72949	3.44e-10	-0.796228	0.00173594	-1.84376	4.47e-08	-1.08122	1.39e-05	0.51228	0.0144958
176505_at	Y14H12A.1	WBGene00021190 /// Y14H12A.1	status:Confirmed /// hypothetical protein	Cry5B_DOWN_sek-1_dependent	-1.72864	4e-12	-0.898653	4.23e-05	-0.268277	0.139314	-0.226941	0.148253	-0.0517498	0.735556
173725_s_at	F41H10.8	elo-6 /// WBGene00001244	fatty acid ELOngation /// locus:elo-6	Cry5B_DOWN_kgb-1_dependent	-1.72595	5.8e-13	-0.491075	0.00524174	-1.60392	1.43e-09	-0.329261	0.0251284	-0.0211866	0.878176
193660_at	R10H10.3	R10H10.3 /// WBGene00011222	hypothetical protein /// CUB domain, von Willebrand factor type A domain	Cry5B_DOWN_kgb-1_dependent	-1.72582	3.29e-11	-0.41732	0.0441544	-1.27624	1.74e-06	-0.0645715	0.705913	-0.486698	0.00889287
190657_at	T21C9.6	T21C9.6 /// WBGene00011893	hypothetical protein /// pyruvate, water dikinase	Cry5B_DOWN_kgb-1/sek-1_independent	-1.72202	2.57e-11	-0.783895	0.00053066	-1.47052	1.63e-07	-0.393134	0.0277158	-0.539633	0.0038599
191693_at	D1053.1	gst-42 /// WBGene00001790	Glutathione S-Transferase /// locus:gst-42	Cry5B_DOWN_kgb-1/sek-1_independent	-1.7132	9.95e-12	-1.32133	3.61e-07	-1.54132	3.12e-08	-0.898242	1.14e-05	-0.117643	0.462618
185902_at	F21C10.9	F21C10.9 /// WBGene00017658	hypothetical protein /// status:Confirmed	Cry5B_DOWN_kgb-1_dependent	-1.71041	2.79e-09	-0.404481	0.1165	-1.24836	5.29e-05	0.0230649	0.915181	0.146101	0.502185
190396_s_at	T13A10.10	aat-4 /// WBGene00000005	Amino Acid Transporter /// locus:aat-4	Cry5B_DOWN_kgb-1/sek-1_independent	-1.70816	9.61e-11	-1.10967	2.19e-05	-1.59305	1.25e-07	-0.824643	0.000134788	-0.0390975	0.827353
179318_at	F31D4.8	F31D4.8 /// WBGene00009293	hypothetical protein /// status:Confirmed	Cry5B_DOWN_kgb-1/sek-1_independent	-1.70592	5.79e-09	-0.541978	0.0471772	-2.05223	8.48e-08	-0.786962	0.00196212	0.0435665	0.846726
173905_s_at	B0310.5	ugt-46 /// WBGene00015141	UDP-GlucuronosylTransferase /// locus:ugt-46	Cry5B_DOWN_kgb-1/sek-1_independent	-1.70207	5.64e-10	-1.08989	8.47e-05	-1.77303	1.01e-07	-0.160669	0.418018	-0.183655	0.355746
184410_at	C35D10.5	C35D10.5 /// WBGene00016442	hypothetical protein /// status:Partially_confirmed	Cry5B_DOWN_kgb-1/sek-1_independent	-1.69864	4.53e-14	-0.713251	3.44e-05	-1.72134	2.78e-11	-0.107925	0.370686	-0.0784542	0.513295
176383_at	C52D10.1	C52D10.1 /// WBGene00016875	hypothetical protein /// status:Partially_confirmed	Cry5B_DOWN_kgb-1/sek-1_independent	-1.69854	1.26e-09	-1.01585	0.000293153	-1.71725	3.28e-07	-1.09941	2.27e-05	0.197298	0.342299
175089_at	Y71H2AM.1	WBGene00022166 /// Y71H2AM.1	status:Confirmed /// hypothetical protein	Cry5B_DOWN_kgb-1_dependent	-1.69829	4.34e-10	-0.205822	0.361874	-1.74396	1.01e-07	0.701187	0.00143652	-0.00574746	0.976307
174895_at	C53D5.6	imb-3 /// WBGene00002077	IMportin Beta family /// locus:imb-3	Cry5B_DOWN_kgb-1/sek-1_independent	-1.69511	6.09e-08	-0.371472	0.220495	-1.64448	1.51e-05	0.227417	0.382132	-0.0800411	0.756475
179763_s_at	R04E5.2	R04E5.2 /// WBGene00019869	hypothetical protein /// status:Partially_confirmed	Cry5B_DOWN_kgb-1/sek-1_independent	-1.69453	2.49e-07	-0.268796	0.412437	-1.48554	0.000146969	0.0402421	0.886435	-0.418609	0.147527
190620_s_at	T08B1.3	alh-5 /// WBGene00000111	ALdehyde deHydrogenase /// locus:alh-5	Cry5B_DOWN_kgb-1/sek-1_independent	-1.69237	4.56e-14	-0.898215	1.5e-06	-1.45724	5.5e-10	-0.383501	0.00372762	0.155456	0.200343
187871_s_at	R102.4	R102.4	hypothetical protein	Cry5B_DOWN_kgb-1/sek-1_independent	-1.68543	2.06e-15	-0.868446	2.25e-07	-1.49306	1.88e-11	-0.27705	0.0116161	-0.0206881	0.838446
189882_at	ZK484.2	haf-9	HAlF transporter (PGP related)	Cry5B_DOWN_kgb-1/sek-1_independent	-1.68398	3.65e-11	-0.774893	0.00057381	-1.45215	1.88e-07	-0.562622	0.00271673	0.0588985	0.725685
189767_at	R05F9.6	phosphoglucomutase /// WBGene00019890	hypothetical protein /// phosphoglucomutase	Cry5B_DOWN_kgb-1/sek-1_independent	-1.68192	5.64e-12	-0.799503	0.000146831	-1.45043	3.83e-08	-0.0514139	0.734855	-0.100716	0.508711
182125_at	C27C12.5	tag-324 /// WBGene00007775	Temporarily Assigned Gene name /// locus:tag-324	Cry5B_DOWN_kgb-1_dependent	-1.68061	1.78e-11	-0.386528	0.0475585	-1.0077	1.92e-05	-0.263138	0.112942	-0.289545	0.0829976
180450_at	F52E1.14	F52E1.14 /// WBGene00044696	hypothetical protein /// status:Confirmed	Cry5B_DOWN_kgb-1_dependent	-1.6768	1.12e-12	-0.186288	0.253007	-1.68226	6.72e-10	-0.321659	0.0290253	-0.795042	9.47e-06
189321_at	C34C12.8	C34C12.8 /// WBGene00007927	hypothetical protein /// GRPE protein	Cry5B_DOWN_kgb-1_dependent	-1.67607	1.28e-13	-0.6718	0.000110652	-1.62469	1.67e-10	-0.115302	0.35813	0.221681	0.0852071
184396_at	C46H11.2	C46H11.2 /// WBGene00016728	hypothetical protein /// status:Partially_confirmed	Cry5B_DOWN_kgb-1/sek-1_independent	-1.67441	8.81e-07	-0.340653	0.334967	-1.61903	0.000124848	0.329759	0.282491	-0.290722	0.341891
181156_at	T08A9.8	spp-4 /// WBGene00004989	SaPosin-like Protein family /// locus:spp-4	Cry5B_DOWN_kgb-1/sek-1_independent	-1.66078	1.69e-13	-0.915283	2.27e-06	-1.4608	1.24e-09	-0.00345298	0.977932	0.31153	0.0196557
183117_at	ZK742.3	WBGene00022813 /// ZK742.3	status:Confirmed /// hypothetical protein	Cry5B_DOWN_kgb-1/sek-1_independent	-1.66049	3.11e-09	-0.85752	0.00187956	-1.11518	0.000147213	0.169852	0.42552	-0.421571	0.056649
174083_at	ZC410.7	lpl-1	LiPoate Ligase	Cry5B_DOWN_kgb-1_dependent	-1.65267	1.92e-14	-0.44786	0.001992	-1.36493	5.31e-10	-0.0981702	0.381909	0.0956704	0.39393
186194_s_at	Y38E10A.4	clec-8 /// WBGene00012582	C-type LECtin /// locus:clec-8	Cry5B_DOWN_kgb-1/sek-1_independent	-1.64217	8.49e-11	-0.852477	0.000270077	-0.574262	0.00779083	-0.521172	0.00564204	-0.131128	0.446632
184500_s_at	C23H5.8	C23H5.8	hypothetical protein	Cry5B_DOWN_kgb-1/sek-1_independent	-1.64097	3.55e-13	-0.900584	4.1e-06	-1.54227	7.47e-10	-0.0963714	0.454953	-0.265164	0.0485042
171804_x_at	Y22D7AL.10	WBGene00021248 /// Y22D7AL.10	status:Confirmed /// hypothetical protein	Cry5B_DOWN_kgb-1/sek-1_independent	-1.63415	1e-13	-0.63957	0.000125769	-1.57307	1.51e-10	-0.234913	0.0600195	0.245051	0.0506005
191778_s_at	T19H12.9	ugt-12 /// WBGene00020592	UDP-GlucuronosylTransferase /// locus:ugt-12	Cry5B_DOWN_kgb-1/sek-1_independent	-1.63306	1.65e-08	-0.536418	0.0531433	-2.05228	1.13e-07	-0.368698	0.118789	0.254103	0.275003
182708_s_at	Y43F8C.8	WBGene00012830 /// Y43F8C.8	status:Confirmed /// hypothetical protein	Cry5B_DOWN_kgb-1/sek-1_independent	-1.62336	4.66e-11	-0.748908	0.000636052	-1.60519	2.56e-08	-0.618601	0.000989731	0.304074	0.0741389
186239_at	T03F1.10	clec-53 /// WBGene00020191	C-type LECtin /// locus:clec-53	Cry5B_DOWN_kgb-1_dependent	-1.62313	1.22e-10	-0.383564	0.0648043	-1.30704	1.42e-06	-0.269254	0.129135	0.0159974	0.926117
192256_at	C26B9.5	C26B9.5 /// WBGene00016134	hypothetical protein /// lysosomal Pro-X carboxypeptidase	Cry5B_DOWN_kgb-1/sek-1_independent	-1.62297	1.61e-14	-0.767479	3.65e-06	-1.44685	1.13e-10	-0.0365206	0.736227	-0.188492	0.0926449
193318_at	C29F3.6	srx-58 /// WBGene00005949	Serpentine Receptor, class X /// locus:srx-58	Cry5B_DOWN_sek-1_dependent	-1.61601	9.01e-11	-0.969275	5.59e-05	-0.26928	0.176938	-1.25017	2.32e-07	-0.314435	0.0734961
184839_at	C55F2.1	transferase	hypothetical protein	Cry5B_DOWN_kgb-1/sek-1_independent	-1.6139	1.84e-07	-0.73301	0.0235754	-1.91274	2.57e-06	-1.10568	0.000355334	0.287096	0.282056
191761_at	T05H4.5	T05H4.5 /// WBGene00020268	hypothetical protein /// NADH-cytochrome B5 reductase	Cry5B_DOWN_kgb-1/sek-1_independent	-1.6118	2.08e-12	-0.65957	0.000409659	-1.48845	5.04e-09	-0.275359	0.0561964	0.134496	0.33479
186801_s_at	F45D11.14 /// F45D11.15 /// F45D11.16	F45D11.14 /// F45D11.15 /// F45D11.16 /// WBGene00018459 /// WBGene00018460 /// WBGene00018461	hypothetical protein /// hypothetical protein /// hypothetical protein /// status:Predicted /// status:Predicted /// status:Predicted	Cry5B_DOWN_kgb-1/sek-1_independent	-1.61079	0.000241849	-0.502156	0.34174	-0.714154	0.181056	0.43608	0.340438	-0.136063	0.763853
193018_s_at	F59A2.3	cri-3 /// WBGene00010303	Conserved Regulator of Innate immunity /// locus:cri-3	Cry5B_DOWN_kgb-1_dependent	-1.6092	6.1e-12	-0.570332	0.00250182	-1.6779	1.63e-09	0.0234608	0.872067	0.357694	0.0214406
173620_s_at	C03A7.11	ugt-51 /// WBGene00015369	UDP-GlucuronosylTransferase /// locus:ugt-51	Cry5B_DOWN_kgb-1/sek-1_independent	-1.60851	6.43e-08	-0.30117	0.294405	-1.31774	0.000120425	-0.733455	0.00645428	-0.113118	0.645737
190920_at	Y69F12A.2	alh-12	ALdehyde deHydrogenase	Cry5B_DOWN_kgb-1/sek-1_independent	-1.60254	1.08e-13	-1.19873	1.36e-08	-1.32473	2.45e-09	-0.61447	3.08e-05	-0.00371736	0.974806
183076_at	T15B7.1	T15B7.1 /// WBGene00020516	hypothetical protein /// status:Confirmed	Cry5B_DOWN_kgb-1/sek-1_independent	-1.60174	3.23e-10	-0.693177	0.00280456	-1.39505	9.82e-07	0.0722101	0.688147	-0.282926	0.125748
191423_s_at	R11A8.5	R11A8.5 /// WBGene00011239	hypothetical protein /// glutathione S-transferase	Cry5B_DOWN_kgb-1_dependent	-1.60149	3.2e-11	-0.542651	0.00675124	-1.63079	1.12e-08	-0.120211	0.450737	0.12214	0.443605
188683_at	F25B4.1	aminomethytransferase /// WBGene00017765	hypothetical protein /// aminomethytransferase	Cry5B_DOWN_kgb-1_dependent	-1.60112	3.53e-13	-0.569585	0.000657338	-1.67033	1.13e-10	-0.253574	0.0526744	0.219389	0.0900978
192426_at	F09E5.3	F09E5.3 /// WBGene00017283	hypothetical protein /// Deoxyribose-phosphate aldolase	Cry5B_DOWN_kgb-1/sek-1_independent	-1.59121	5.14e-10	-0.733383	0.00207484	-1.73906	4.3e-08	-0.492577	0.0127319	0.23943	0.199825
175225_at	Y54F10AM.8	WBGene00021852 /// Y54F10AM.8	status:Confirmed /// hypothetical protein	Cry5B_DOWN_kgb-1/sek-1_independent	-1.58998	3.5e-12	-0.854735	2.57e-05	-1.4941	5.96e-09	-0.290533	0.0476229	0.116528	0.408302
177086_at	M79.3	M79.3	hypothetical protein	Cry5B_DOWN_kgb-1/sek-1_independent	-1.58759	2.86e-07	-0.530153	0.0956094	-1.56625	4.15e-05	-1.07317	0.000537972	0.0490152	0.854009
191455_s_at	C34G6.4	pgp-2 /// WBGene00003996	P-GlycoProtein related /// locus:pgp-2	Cry5B_DOWN_kgb-1/sek-1_independent	-1.58746	7.22e-09	-0.338762	0.176696	-1.15944	9.97e-05	-0.533971	0.0188638	-0.236819	0.271832
189851_at	C47D2.2	cdd-1 /// WBGene00000391	CytiDine Deaminase /// locus:cdd-1	Cry5B_DOWN_kgb-1/sek-1_independent	-1.58516	6.12e-11	-1.3581	3.2e-07	-1.11803	5.4e-06	-0.616703	0.000936113	0.144184	0.37866
188201_at	F16F9.4	lipase /// WBGene00017515	hypothetical protein /// lipase	Cry5B_DOWN_kgb-1/sek-1_independent	-1.58356	2.94e-09	-0.62992	0.0121169	-1.25891	1.91e-05	-0.333448	0.108132	-0.332066	0.109514
190110_at	H22K11.2	H22K11.2 /// WBGene00019225	hypothetical protein /// glycosyl hydrolases	Cry5B_DOWN_kgb-1_dependent	-1.57788	1.82e-10	-0.226564	0.259588	-1.2061	4.04e-06	-0.0490715	0.774824	-0.16939	0.328549
189163_at	C36A4.2	cyp-25A2 /// WBGene00007964	CYtochrome P450 family /// locus:cyp-25A2	Cry5B_DOWN_kgb-1_dependent	-1.57778	6.91e-08	0.746536	0.0132501	-1.17047	0.000364334	-0.883257	0.00134028	-0.224871	0.357427
185554_s_at	Y39B6A.1	WBGene00012664 /// Y39B6A.1	status:Confirmed /// hypothetical protein	Cry5B_DOWN_kgb-1/sek-1_independent	-1.57656	1.12e-05	-1.01612	0.016489	-1.64161	0.000392544	-0.546287	0.120609	0.430609	0.216135
190293_at	B0495.4	nhx-2 /// WBGene00003730	Na/H eXchanger /// locus:nhx-2	Cry5B_DOWN_kgb-1_dependent	-1.57532	6.34e-09	0.420622	0.0925159	-0.680425	0.00955912	0.0255729	0.902699	0.0155283	0.940818
192382_s_at	D2023.5	D2023.5 /// WBGene00008409	hypothetical protein /// thiosulphate sulphurtransferase	Cry5B_DOWN_kgb-1_dependent	-1.56958	6.2e-12	-0.432692	0.0144211	-1.75736	4.67e-10	0.0502399	0.724229	0.385842	0.0120985
193115_s_at	C16A3.10	C16A3.10	hypothetical protein	Cry5B_DOWN_kgb-1/sek-1_independent	-1.56797	1.03e-11	-1.12746	1.06e-06	-1.48029	1.44e-08	-0.34575	0.0258331	0.106951	0.46637
187761_s_at	C05D2.8	C05D2.8 /// WBGene00015469	hypothetical protein /// status:Confirmed	Cry5B_DOWN_kgb-1/sek-1_independent	-1.56595	4.61e-09	-1.06806	0.000159708	-1.54818	1.39e-06	-0.113614	0.57914	-0.135961	0.507539
186541_at	F43C1.5	F43C1.5 /// WBGene00009649	hypothetical protein /// status:Partially_confirmed	Cry5B_DOWN_kgb-1/sek-1_independent	-1.56451	4.84e-09	-0.446767	0.0692096	-0.593819	0.0188319	-0.578966	0.00925615	-0.331188	0.116066
193267_at	F13D11.1	F13D11.1 /// WBGene00017427	hypothetical protein /// locus:acp-5	Cry5B_DOWN_kgb-1_dependent	-1.56304	1.04e-08	-0.101998	0.679954	-0.81924	0.00296206	-0.0563475	0.792185	-0.486323	0.0315889
184245_at	Y37D8A.18	WBGene00012556 /// Y37D8A.18	status:Partially_confirmed /// hypothetical protein	Cry5B_DOWN_kgb-1/sek-1_independent	-1.56184	1.27e-14	-0.635432	2.29e-05	-1.43133	5.43e-11	-0.00269642	0.9791	0.00764127	0.940824
182858_at	T15B7.1	T15B7.1 /// WBGene00020516	hypothetical protein /// status:Confirmed	Cry5B_DOWN_kgb-1/sek-1_independent	-1.55629	1.52e-07	-0.784412	0.0121912	-1.34046	0.000125754	-0.00391418	0.98754	-0.250706	0.322948
189296_s_at	T02B5.3	carboxylesterase /// WBGene00011364	hypothetical protein /// carboxylesterase	Cry5B_DOWN_kgb-1/sek-1_independent	-1.55296	6.46e-07	-0.615746	0.0629411	-1.3235	0.000382937	-0.402661	0.152983	-0.37881	0.17761
192493_s_at	C49F5.1	sams-1 /// WBGene00008205	S-Adenosyl Methionine Synthetase /// locus:sams-1	Cry5B_DOWN_kgb-1/sek-1_independent	-1.54899	7.29e-06	-1.40601	0.00106875	-1.41721	0.000994575	-0.156677	0.630739	0.324244	0.324213
187313_s_at	Y110A7A.19	WBGene00022464 /// Y110A7A.19	status:Partially_confirmed /// hypothetical protein	Cry5B_DOWN_kgb-1_dependent	-1.54858	1.81e-12	-0.356429	0.0271554	-1.39613	6.74e-09	0.136437	0.305779	0.0650774	0.621796
176702_at	C25F6.3	dpyd-1 /// WBGene00016103	DihydroPYrimidine Dehydrogenase /// locus:dpyd-1	Cry5B_DOWN_kgb-1/sek-1_independent	-1.54855	1.54e-12	-0.999302	1.21e-06	-1.28231	2.45e-08	-0.49245	0.000995399	0.318078	0.0222592
192786_s_at	B0286.3	B0286.3 /// WBGene00015116	hypothetical protein /// saicar synthetase/air carboxlyase	Cry5B_DOWN_kgb-1/sek-1_independent	-1.54543	1.98e-11	-2.11452	3.68e-11	-1.70502	1.81e-09	-0.835782	1.22e-05	0.0143376	0.923293
183361_at	K01D12.8	K01D12.8 /// WBGene00010467	hypothetical protein /// status:Confirmed	Cry5B_DOWN_kgb-1/sek-1_independent	-1.54224	0.000166866	-0.991054	0.0503795	-1.25941	0.0153785	-1.86599	0.000190408	0.0623473	0.88158
191830_at	C52B11.5	C52B11.5 /// WBGene00016874	hypothetical protein /// RAS-related proteins (weak)	Cry5B_DOWN_kgb-1_dependent	-1.53961	6.91e-10	-0.179638	0.391848	-0.963071	0.000125689	-0.64522	0.00158186	-0.0743324	0.680378
194078_s_at	D2085.1	pyr-1 /// WBGene00004259	PYRimidine biosynthesis /// locus:pyr-1	Cry5B_DOWN_kgb-1/sek-1_independent	-1.53715	1.94e-11	-0.921967	2.02e-05	-1.39345	4.92e-08	-1.09785	2.22e-07	0.131496	0.378456
190989_at	B0303.15	B0303.15 /// WBGene00015133	hypothetical protein /// Ribosomal protein L11	Cry5B_DOWN_kgb-1/sek-1_independent	-1.53671	1.5e-12	-0.700262	0.00010846	-1.46628	2.13e-09	-0.25327	0.0605438	0.0222632	0.863262
182707_at	Y43F8C.8	WBGene00012830 /// Y43F8C.8	status:Confirmed /// hypothetical protein	Cry5B_DOWN_kgb-1/sek-1_independent	-1.53658	2.36e-09	-0.823331	0.00119112	-1.75	8.87e-08	-0.782271	0.00049995	0.339025	0.0893951
189043_s_at	F01G10.1	transketolase /// WBGene00008506	hypothetical protein /// transketolase	Cry5B_DOWN_kgb-1_dependent	-1.53436	1.38e-13	-0.398735	0.00590877	-1.39578	5.62e-10	-0.150843	0.195262	0.0558471	0.62553
185619_s_at	C23H5.8	C23H5.8	hypothetical protein	Cry5B_DOWN_kgb-1/sek-1_independent	-1.53181	3.48e-13	-0.728556	2.66e-05	-1.34537	2.42e-09	0.00557155	0.962799	-0.323386	0.0122756
191554_at	F22A3.5	ceh-60 /// WBGene00017690	Homeobox /// locus:ceh-60	Cry5B_DOWN_kgb-1/sek-1_independent	-1.53162	2.95e-08	-0.504923	0.0602514	-0.799539	0.00489072	-0.32714	0.152213	-0.233141	0.301715
186157_at	E02C12.13 /// E02C12.4	ttr-40 /// ttr-49 /// WBGene00017091 /// WBGene00023485	TransThyretin-Related family domain /// TransThyretin-Related family domain /// locus:ttr-40 /// locus:ttr-49	Cry5B_DOWN_kgb-1/sek-1_independent	-1.53096	4.16e-10	-1.05644	2.83e-05	-1.02253	4.22e-05	-0.414775	0.0251154	-0.45673	0.0147916
190202_at	F11C1.3	F11C1.3 /// WBGene00008692	hypothetical protein /// membrane glycoprotein	Cry5B_DOWN_kgb-1_dependent	-1.53029	1.72e-10	-0.251326	0.198002	-1.53632	6.38e-08	-0.179357	0.285736	-0.158637	0.343638
193838_s_at	W04E12.6	clec-49 /// WBGene00012251	C-type LECtin /// locus:clec-49	Cry5B_DOWN_kgb-1/sek-1_independent	-1.52872	9.18e-13	-0.596321	0.000432679	-0.659606	0.000150285	0.197813	0.125164	0.45362	0.00145068
192838_s_at	C12D8.5	daf-36 /// WBGene00007536	abnormal DAuer Formation /// locus:daf-36	Cry5B_DOWN_kgb-1/sek-1_independent	-1.52303	8.07e-11	-1.41208	1.18e-07	-1.99572	3.25e-10	-0.0421126	0.790313	0.590239	0.00111129
173830_at	ZK809.4	ent-1 /// WBGene00001320	Equilibrative Nucleoside Transporter /// locus:ent-1	Cry5B_DOWN_kgb-1_dependent	-1.52163	5.31e-10	-0.420889	0.047644	-1.40818	6.01e-07	0.323505	0.0759299	0.216454	0.225353
188756_s_at	Y116F11B.3	pcp-4 /// WBGene00003959	Prolyl Carboxy Peptidase like /// locus:pcp-4	Cry5B_DOWN_kgb-1/sek-1_independent	-1.518	4.71e-07	-0.273201	0.372999	-0.660004	0.0392086	-0.39317	0.145261	-0.702591	0.0133137
178355_at	C29F7.1	C29F7.1 /// WBGene00007810	hypothetical protein /// status:Partially_confirmed	Cry5B_DOWN_kgb-1/sek-1_independent	-1.517	8.38e-07	-0.609207	0.0640819	-0.864029	0.0114202	-0.118902	0.664088	-0.912795	0.00281632
191373_s_at	F35B12.2 /// F35B12.3	dhs-20 /// F35B12.3 /// WBGene00000983 /// WBGene00009383	DeHydrogenases, Short chain /// hypothetical protein /// locus:dhs-20 /// status:Confirmed	Cry5B_DOWN_kgb-1_dependent	-1.51688	4.85e-08	0.498525	0.0684532	-0.201962	0.445193	-0.198608	0.386946	-0.0139899	0.950963
189755_at	W01A11.1	W01A11.1 /// WBGene00020909	hypothetical protein /// epoxide hydrolase	Cry5B_DOWN_kgb-1_dependent	-1.51624	1.95e-13	-0.440036	0.00296582	-1.28188	2.81e-09	-0.541117	0.000103168	-0.00500689	0.965211
189760_s_at	R07E3.1	R07E3.1	hypothetical protein	Cry5B_DOWN_kgb-1/sek-1_independent	-1.51524	1.12e-10	-0.58586	0.00425876	-1.27229	7.12e-07	-0.610942	0.000910255	0.1816	0.264316
185076_at	F52F10.4	oac-32 /// WBGene00018708	O-ACyltransferase homolog /// locus:oac-32	Cry5B_DOWN_kgb-1/sek-1_independent	-1.51352	0.000192698	-2.31633	7.98e-05	-0.24613	0.609614	1.15499	0.0105162	-1.356	0.0034268
185055_at	C10H11.6	ugt-26	UDP-GlucuronosylTransferase	Cry5B_DOWN_kgb-1/sek-1_independent	-1.5083	1.66e-05	-1.10337	0.00915125	-0.323699	0.40919	1.17224	0.00202554	-0.117784	0.726987
176131_at	Y119D3B.13	WBGene00022490 /// Y119D3B.13	status:Confirmed /// hypothetical protein	Cry5B_DOWN_kgb-1/sek-1_independent	-1.5079	2.41e-15	-0.832272	8.62e-08	-1.05876	1.5e-09	-0.710568	1.08e-07	-0.0529373	0.564282
187556_s_at	T09B4.9	T09B4.9 /// WBGene00020383	hypothetical protein /// status:Confirmed	Cry5B_DOWN_kgb-1/sek-1_independent	-1.50337	3.58e-06	-0.631166	0.0788954	-1.65141	8.9e-05	0.708594	0.0260615	-0.160843	0.59253
183566_at	C14C6.2	C14C6.2 /// WBGene00015756	hypothetical protein /// status:Confirmed	Cry5B_DOWN_kgb-1_dependent	-1.49886	7.44e-14	-0.440272	0.00179904	-1.35842	3.42e-10	-0.235632	0.0385516	0.236716	0.0377522
190221_at	F07A5.3	F07A5.3 /// WBGene00008542	hypothetical protein /// membrane glycoprotein	Cry5B_DOWN_kgb-1_dependent	-1.49863	1.58e-10	0.0556699	0.765539	-0.789055	0.000330685	-0.471171	0.0075994	-0.0085898	0.957582
193517_at	R12E2.11	R12E2.11 /// WBGene00020036	hypothetical protein /// purine/pyrimidine phosphoribosyl transferase	Cry5B_DOWN_kgb-1/sek-1_independent	-1.49617	2.4e-14	-0.676879	8.78e-06	-1.60209	5.36e-12	-0.885369	1.73e-08	0.252474	0.0203761
188410_at	T23F4.4	nas-27 /// WBGene00003545	Nematode AStacin protease /// locus:nas-27	Cry5B_DOWN_kgb-1/sek-1_independent	-1.49277	0.000733044	-1.27274	0.0268127	-1.27042	0.0270606	-0.123268	0.792631	-0.495078	0.297025
190359_at	C01G6.7	C01G6.7 /// WBGene00007228	hypothetical protein /// locus:acs-7	Cry5B_DOWN_kgb-1/sek-1_independent	-1.48884	5.93e-07	-0.0126309	0.966692	-0.80789	0.0133205	-0.413371	0.125213	-0.508004	0.0630814
174564_at	---	---	---	Cry5B_DOWN_kgb-1/sek-1_independent	-1.48702	1.22e-08	-1.27819	2.04e-05	-1.19997	4.46e-05	-0.169814	0.411763	-0.885728	0.00026921
175314_s_at	K04H4.6	crn-6	Cell-death-Related Nuclease	Cry5B_DOWN_kgb-1/sek-1_independent	-1.48435	3.85e-08	-1.59761	2.52e-06	-1.14947	0.000158447	0.0209414	0.923992	-0.292137	0.192329
189262_at	W04C9.1	haf-4 /// WBGene00001814	HAlF transporter (PGP related) /// locus:haf-4	Cry5B_DOWN_kgb-1/sek-1_independent	-1.48384	5.27e-11	-1.01876	6.97e-06	-1.54556	1.2e-08	-0.658044	0.000237604	0.140814	0.354956
183602_at	C43H6.1	C43H6.1 /// WBGene00016614	hypothetical protein /// status:Partially_confirmed	Cry5B_DOWN_kgb-1/sek-1_independent	-1.48259	5.77e-06	-1.44418	0.000465448	-1.69115	8.6e-05	-0.457874	0.144591	-0.196364	0.522824
183516_at	F40G9.2	F40G9.2 /// WBGene00018240	hypothetical protein /// status:Confirmed	Cry5B_DOWN_kgb-1/sek-1_independent	-1.48008	2.75e-11	-0.711973	0.000316835	-1.27393	1.53e-07	-0.415532	0.00860408	0.198268	0.181285
187749_at	C05D11.10	C05D11.10 /// WBGene00015487	hypothetical protein /// status:Confirmed	Cry5B_DOWN_kgb-1/sek-1_independent	-1.47955	5.16e-14	-0.644949	2.34e-05	-1.22017	1.33e-09	-0.129914	0.222942	0.0395952	0.705735
177067_s_at	Y34B4A.5	WBGene00021321 /// Y34B4A.5	status:Confirmed /// hypothetical protein	Cry5B_DOWN_kgb-1/sek-1_independent	-1.4767	2.23e-10	-0.725426	0.000785466	-0.898663	8.41e-05	-0.730093	0.000171913	-0.541843	0.00281883
171901_x_at	W04C9.1	haf-4 /// WBGene00001814	HAlF transporter (PGP related) /// locus:haf-4	Cry5B_DOWN_kgb-1/sek-1_independent	-1.47393	2.83e-11	-0.810913	7.39e-05	-1.62243	2.62e-09	-0.487427	0.00264299	0.285357	0.0591176
193073_at	M6.1	ifc-2	Intermediate Filament, C	Cry5B_DOWN_kgb-1/sek-1_independent	-1.47184	1.57e-06	-0.333657	0.302563	-1.16538	0.00135442	0.363521	0.197899	-0.241373	0.387307
180669_s_at	Y4C6B.6	WBGene00021160 /// Y4C6B.6	status:Confirmed /// hypothetical protein	Cry5B_DOWN_kgb-1/sek-1_independent	-1.47181	5.08e-05	-1.07423	0.0161282	-1.24927	0.00618663	0.485061	0.186974	-0.284763	0.432203
179278_s_at	F15D4.3	F15D4.3 /// WBGene00008860	hypothetical protein /// status:Confirmed	Cry5B_DOWN_kgb-1/sek-1_independent	-1.46588	4.42e-10	-0.572065	0.00684891	-1.39367	3.42e-07	0.0517392	0.757288	0.0440812	0.792253
182877_at	ZK185.3	WBGene00022683 /// ZK185.3	status:Partially_confirmed /// hypothetical protein	Cry5B_DOWN_kgb-1/sek-1_independent	-1.46158	5.83e-13	-1.35988	1.4e-09	-1.43463	5.43e-10	-0.463438	0.000639022	0.00518793	0.964649
186929_at	ZK265.6	WBGene00013958 /// ZK265.6	status:Confirmed /// hypothetical protein	Cry5B_DOWN_kgb-1/sek-1_independent	-1.45766	3.53e-13	-0.611916	0.000117854	-1.37997	6.53e-10	0.00563653	0.960483	0.0223	0.844656
184357_at	F29B9.10	F29B9.10 /// WBGene00017924	hypothetical protein /// status:Partially_confirmed	Cry5B_DOWN_kgb-1/sek-1_independent	-1.45341	4.49e-10	-1.01077	2.7e-05	-1.55473	5.39e-08	-0.385749	0.028475	-0.163953	0.328759
193461_at	F54C9.6	bcs-1	BCS1 (mitochondrial chaperone) homolog	Cry5B_DOWN_kgb-1_dependent	-1.45331	9.02e-13	-0.428175	0.00480513	-1.36419	1.79e-09	0.665686	1.29e-05	-0.0828637	0.488909
180959_s_at	F42F12.4	F42F12.4 /// WBGene00009636	hypothetical protein /// status:Confirmed	Cry5B_DOWN_kgb-1/sek-1_independent	-1.45152	6.1e-11	-0.637115	0.00115317	-1.14732	1.07e-06	-0.388313	0.01512	0.0753179	0.613207
173131_at	D2085.1	pyr-1 /// WBGene00004259	PYRimidine biosynthesis /// locus:pyr-1	Cry5B_DOWN_kgb-1/sek-1_independent	-1.44854	1.83e-08	-1.07744	0.000150294	-1.37564	7.6e-06	-0.903337	0.000213474	0.207909	0.315789
180398_s_at	F15E6.4	F15E6.4 /// WBGene00017485	hypothetical protein /// status:Confirmed	Cry5B_DOWN_kgb-1/sek-1_independent	-1.44795	9.58e-05	-0.902001	0.0465571	-1.22591	0.00907273	-2.126	1.03e-05	-1.02958	0.0110312
181259_at	B0218.6	clec-51 /// WBGene00015050	C-type LECtin /// locus:clec-51	Cry5B_DOWN_kgb-1/sek-1_independent	-1.44463	1.32e-12	-0.773757	1.41e-05	-1.39528	1.53e-09	0.0313619	0.795132	0.0938745	0.439981
178273_at	F01D5.2	F01D5.2 /// WBGene00008493	hypothetical protein /// status:Partially_confirmed	Cry5B_DOWN_kgb-1/sek-1_independent	-1.44225	4.54e-08	-1.30115	3e-05	-0.178083	0.476743	-0.587652	0.0117135	-1.52738	4.49e-07
184587_s_at	Y66H1B.4	spl-1 /// WBGene00004981	Sphingosine Phosphate Lyase /// locus:spl-1	Cry5B_DOWN_kgb-1/sek-1_independent	-1.44007	4.17e-13	-1.30317	1.69e-09	-1.60837	3.74e-11	-0.416791	0.00126337	0.227512	0.0550957
183443_s_at	C26B2.7	C26B2.7 /// WBGene00016129	hypothetical protein /// status:Confirmed	Cry5B_DOWN_kgb-1/sek-1_independent	-1.43818	9.27e-10	-0.54062	0.0114535	-1.21288	3.63e-06	0.0667196	0.696941	-0.0393162	0.81827
186313_at	Y49E10.18	WBGene00013037 /// Y49E10.18	status:Confirmed /// hypothetical protein	Cry5B_DOWN_kgb-1/sek-1_independent	-1.43798	1.36e-08	-1.55352	9.63e-07	-1.48763	1.81e-06	0.308727	0.132622	0.0816017	0.6834
190080_at	F26C11.1	F26C11.1 /// WBGene00009146	hypothetical protein /// status:Predicted	Cry5B_DOWN_kgb-1/sek-1_independent	-1.43665	1.9e-08	-0.954359	0.000499677	-1.34041	9.92e-06	0.456596	0.0338345	-0.0165901	0.935039
185910_at	cTel54X.1	fbxa-6 /// WBGene00008352	F-box A protein /// locus:fbxa-6	Cry5B_DOWN_kgb-1/sek-1_dependent	-1.43636	1.28e-10	0.175396	0.326568	1.33875	1.61e-07	-0.863634	1.14e-05	0.145651	0.346407
191274_s_at	F23B2.11	pcp-3 /// WBGene00003958	Prolyl Carboxy Peptidase like /// locus:pcp-3	Cry5B_DOWN_kgb-1/sek-1_independent	-1.43388	2.11e-09	-0.913003	0.000206391	-0.546221	0.01402	-0.399298	0.0344203	-0.0652861	0.715199
189993_at	F08H9.8	clec-54 /// WBGene00008596	C-type LECtin /// locus:clec-54	Cry5B_DOWN_kgb-1_dependent	-1.43325	2.01e-11	-0.162151	0.315451	-1.78981	2e-10	-0.586733	0.000319129	0.540987	0.000711065
187929_s_at	F56F3.2	ndg-4	NorDiHydroGuaiaretic acid resistant	Cry5B_DOWN_kgb-1/sek-1_independent	-1.43082	4.74e-06	-0.689944	0.0500676	-1.20041	0.00161619	0.137041	0.638428	-0.0362	0.90097
190693_at	K08B4.3	ugt-19 /// WBGene00019515	UDP-GlucuronosylTransferase /// locus:ugt-19	Cry5B_DOWN_kgb-1_dependent	-1.42926	3.57e-06	0.682401	0.0478942	-0.47309	0.160037	1.21975	0.00029053	-0.680594	0.0246955
173970_s_at	T01E8.6	T01E8.6 /// WBGene00011334	hypothetical protein /// mitochondrial ribosomal protein S14	Cry5B_DOWN_kgb-1/sek-1_independent	-1.42863	4.71e-13	-0.563268	0.000273017	-1.50595	1.22e-10	0.0261513	0.81736	0.224312	0.0579135
174618_at	C37H5.8	hsp-6 /// WBGene00002010	Heat Shock Protein /// locus:hsp-6	Cry5B_DOWN_kgb-1/sek-1_independent	-1.42644	4.7e-09	-0.338982	0.125339	-1.45222	9.21e-07	0.092772	0.619175	0.0912557	0.624881
191623_at	T03D3.1	ugt-53 /// WBGene00020182	UDP-GlucuronosylTransferase /// locus:ugt-53	Cry5B_DOWN_kgb-1/sek-1_independent	-1.42521	3.26e-09	-0.851175	0.000514269	-1.13116	2.11e-05	-0.417671	0.0303843	0.224909	0.224981
186792_at	C18E9.6	C18E9.6 /// WBGene00007686	hypothetical protein /// status:Confirmed	Cry5B_DOWN_kgb-1/sek-1_independent	-1.42495	4.2e-14	-0.473896	0.000439729	-1.46127	2.07e-11	0.108736	0.28252	0.330865	0.00298911
192327_at	C01H6.4	C01H6.4 /// WBGene00007254	hypothetical protein /// Flavin-binding monooxygenase-like	Cry5B_DOWN_kgb-1/sek-1_independent	-1.42257	1.51e-11	-0.615139	0.000662751	-1.12936	3.25e-07	-0.573626	0.000318473	-0.0787734	0.561356
175347_s_at	W04C9.1	haf-4 /// WBGene00001814	HAlF transporter (PGP related) /// locus:haf-4	Cry5B_DOWN_kgb-1/sek-1_independent	-1.42146	1.09e-11	-0.788813	3.64e-05	-1.44695	4.23e-09	-0.535394	0.000531179	0.241391	0.079742
191927_at	R07B7.10	R07B7.10 /// WBGene00011094	hypothetical protein /// mitochondrial carrier protein	Cry5B_DOWN_kgb-1/sek-1_independent	-1.4174	5.36e-09	-0.791805	0.00125439	-1.51896	4.8e-07	-1.03745	1.36e-05	0.224436	0.236436
192692_s_at	F54D5.12	F54D5.12 /// WBGene00010055	hypothetical protein /// yeast hyothetical YET1 like protein	Cry5B_DOWN_kgb-1/sek-1_independent	-1.41613	1.86e-10	-0.800789	0.000171257	-0.854889	8.23e-05	-0.297435	0.0640653	-0.0795547	0.606584
186510_s_at	F45G2.8	F45G2.8 /// WBGene00009734	hypothetical protein /// status:Confirmed	Cry5B_DOWN_kgb-1/sek-1_independent	-1.41536	1e-07	-0.437966	0.0985152	-1.47283	9.01e-06	-0.79238	0.00163676	0.323043	0.155731
193273_at	C25A1.13	C25A1.13 /// WBGene00007712	hypothetical protein /// NADH-ubiquinone oxidoreductase B8 subunit	Cry5B_DOWN_kgb-1/sek-1_independent	-1.41522	6.01e-12	-0.818981	1.45e-05	-1.4985	1.22e-09	-0.22334	0.091934	0.182437	0.163898
176637_s_at	C06H5.6	C06H5.6 /// WBGene00007394	hypothetical protein /// status:Partially_confirmed	Cry5B_DOWN_kgb-1/sek-1_independent	-1.41465	4.42e-13	-0.783639	4.21e-06	-1.54567	5.94e-11	-0.881085	8.48e-08	0.136716	0.229077
173609_at	Y39B6A.1	WBGene00012664 /// Y39B6A.1	status:Confirmed /// hypothetical protein	Cry5B_DOWN_kgb-1/sek-1_independent	-1.41459	2.05e-05	-0.699812	0.07004	-1.53847	0.00040593	-0.226344	0.483757	0.308229	0.342696
181698_s_at	C08F1.5	math-4	MATH (meprin-associated Traf homology) domain containing	Cry5B_DOWN_kgb-1/sek-1_independent	-1.41443	1.63e-06	-0.0203054	0.9474	-0.854184	0.0105218	0.1485	0.578853	-0.368183	0.176735
186918_at	PAR2.1	mtss-1 /// WBGene00019800	MiTochondrial Single Stranded DNA binding protein /// locus:mtss-1	Cry5B_DOWN_kgb-1/sek-1_independent	-1.41349	7.61e-12	-0.50181	0.00271074	-1.36905	7.15e-09	-0.148285	0.259312	0.147994	0.260218
176781_at	C46C11.2	C46C11.2	hypothetical protein	Cry5B_DOWN_kgb-1/sek-1_independent	-1.41255	4.01e-13	-0.553038	0.000269191	-1.24505	2.58e-09	-0.373201	0.00267352	-0.0416232	0.708043
176212_at	Y119D3B.19 /// ZC47.7	fbxa-151 /// fbxa-78 /// WBGene00013840 /// WBGene00022495	F-box A protein /// F-box A protein /// locus:fbxa-151 /// locus:fbxa-78	Cry5B_DOWN_kgb-1/sek-1_independent	-1.41149	8.12e-09	-0.630094	0.00847655	-0.772421	0.00184749	-1.01212	2.41e-05	-1.49769	8.69e-08
174874_at	F55H2.6	clu-1 /// WBGene00000550	yeast CLU (mitochondrial clustering) related /// locus:clu-1	Cry5B_DOWN_kgb-1/sek-1_independent	-1.40892	6.6e-09	-0.417884	0.0642342	-1.56483	3.35e-07	0.552455	0.00710942	0.00524203	0.977696
193003_at	W09D10.3	W09D10.3 /// WBGene00012361	hypothetical protein /// ribosomal protein L7/L12 mitochondrial	Cry5B_DOWN_kgb-1/sek-1_independent	-1.40792	1.55e-07	-0.707065	0.0125636	-1.49921	9.58e-06	-0.432754	0.0673732	0.383869	0.10182
181334_s_at	C27H5.4	C27H5.4	hypothetical protein	Cry5B_DOWN_kgb-1/sek-1_independent	-1.40568	7.25e-10	-0.55258	0.00785672	-1.03035	1.95e-05	-0.428206	0.015688	-0.364301	0.036294
191393_s_at	Y53F4B.30	gst-27 /// WBGene00001775	Glutathione S-Transferase /// locus:gst-27	Cry5B_DOWN_kgb-1/sek-1_independent	-1.40552	8.54e-11	-0.854953	4.56e-05	-1.05266	3.02e-06	-0.348861	0.0251952	0.0590782	0.687299
176120_s_at	E01A2.7	E01A2.7 /// WBGene00017089	hypothetical protein /// status:Confirmed	Cry5B_DOWN_kgb-1/sek-1_independent	-1.40092	9.5e-08	-0.746235	0.00704479	-1.27484	4.72e-05	-0.525358	0.0242927	0.037366	0.864592
173692_at	E04A4.5	E04A4.5 /// WBGene00017119	hypothetical protein /// status:Confirmed	Cry5B_DOWN_kgb-1/sek-1_independent	-1.39468	2.05e-12	-0.486696	0.00177232	-1.31907	3.29e-09	-0.248563	0.0470177	0.257027	0.0406169
173388_s_at	F09B12.3	F09B12.3 /// WBGene00008607	hypothetical protein /// status:Partially_confirmed	Cry5B_DOWN_kgb-1/sek-1_independent	-1.39387	7.18e-09	-1.46988	7.89e-07	-1.48615	6.7e-07	-0.473192	0.0178886	0.0262277	0.888132
186597_at	F19C6.5	F19C6.5 /// WBGene00008954	hypothetical protein /// status:Partially_confirmed	Cry5B_DOWN_kgb-1_dependent	-1.39307	2.04e-10	-0.259058	0.15078	-1.07758	3.74e-06	-0.914724	4.92e-06	0.180639	0.243256
173073_s_at	T07D3.9	T07D3.9	hypothetical protein	Cry5B_DOWN_kgb-1/sek-1_independent	-1.3918	4.82e-10	-0.850395	0.000130358	-1.2676	7.04e-07	-0.295469	0.0748538	-0.280495	0.0896507
183536_at	Y4C6B.5	WBGene00021159 /// Y4C6B.5	status:Partially_confirmed /// hypothetical protein	Cry5B_DOWN_kgb-1/sek-1_independent	-1.39041	5.03e-11	-0.484061	0.00662161	-1.38887	2.32e-08	-0.678786	7.98e-05	0.125179	0.378497
175090_at	C18E9.6	C18E9.6 /// WBGene00007686	hypothetical protein /// status:Confirmed	Cry5B_DOWN_kgb-1/sek-1_independent	-1.39039	3.77e-10	-0.443692	0.0219991	-1.32933	2.74e-07	0.458419	0.00762801	0.387039	0.0211637
173262_s_at	F25B4.1	aminomethytransferase /// WBGene00017765	hypothetical protein /// aminomethytransferase	Cry5B_DOWN_kgb-1/sek-1_independent	-1.3888	1.19e-16	-0.390343	0.000117612	-1.32665	2.96e-13	-0.134687	0.0742425	0.109236	0.142509
191789_at	W02D3.2	dhod-1 /// WBGene00020932	DiHydroOrotate Dehydrogenas /// locus:dhod-1	Cry5B_DOWN_kgb-1/sek-1_independent	-1.38649	7.51e-10	-0.567806	0.00601931	-1.44364	1.32e-07	-0.522743	0.0038557	0.107989	0.509665
183187_at	K10D11.1	dod-17 /// WBGene00010745	Downstream Of DAF-16 (regulated by DAF-16) /// locus:dod-17	Cry5B_DOWN_kgb-1/sek-1_independent	-1.38595	1.25e-06	-1.14681	0.000785942	0.00892787	0.975943	0.324904	0.213681	-3.14437	3.88e-11
190282_at	R173.1	cah-5 /// WBGene00000283	Carbonic AnHydrase /// locus:cah-5	Cry5B_DOWN_kgb-1/sek-1_independent	-1.38409	6.82e-11	-1.20519	2.73e-07	-1.06455	1.74e-06	-0.680238	8.93e-05	0.12644	0.379382
189006_s_at	T01C3.7	fib-1 /// WBGene00001423	FIBrillarin family /// locus:fib-1	Cry5B_DOWN_kgb-1_dependent	-1.38264	4.68e-12	-0.278746	0.0610006	-1.22726	2.02e-08	0.46061	0.00110464	0.238131	0.0642959
184070_at	C43H6.1	C43H6.1 /// WBGene00016614	hypothetical protein /// status:Partially_confirmed	Cry5B_DOWN_kgb-1/sek-1_independent	-1.37923	4.66e-08	-1.61607	8.71e-07	-1.21473	4.11e-05	-0.271646	0.197001	-0.339848	0.110368
190164_s_at	F38A5.13	dnj-11 /// WBGene00001029	DNaJ domain (prokaryotic heat shock protein) /// locus:dnj-11	Cry5B_DOWN_kgb-1/sek-1_independent	-1.37692	4.52e-12	-0.410834	0.00790605	-1.37892	2.5e-09	0.450905	0.00126636	0.00710847	0.953792
175619_s_at	Y22D7AL.5	hsp-60	Heat Shock Protein	Cry5B_DOWN_kgb-1/sek-1_independent	-1.37554	2.55e-05	-0.549255	0.144817	-1.25605	0.00232414	0.664313	0.0465465	-0.303129	0.345475
183315_s_at	F08F8.7	F08F8.7 /// WBGene00017272	hypothetical protein /// status:Confirmed	Cry5B_DOWN_kgb-1/sek-1_independent	-1.3744	1.28e-10	-0.690203	0.000475403	-1.42438	2.92e-08	-0.83246	1.04e-05	0.0884553	0.54761
186008_at	F54B11.11	F54B11.11 /// WBGene00010034	hypothetical protein /// status:Partially_confirmed	Cry5B_DOWN_kgb-1/sek-1_independent	-1.37385	8.48e-10	-1.06923	1.01e-05	-1.39786	2.1e-07	-0.379338	0.0279147	0.270922	0.10643
178664_at	F21D5.8	F21D5.8 /// WBGene00009013	hypothetical protein /// status:Partially_confirmed	Cry5B_DOWN_kgb-1/sek-1_independent	-1.37345	4.96e-10	-0.775463	0.000309282	-1.24084	8.13e-07	-0.198852	0.215814	0.105243	0.506767
189401_s_at	ZC376.2	carboxylesterase /// WBGene00013874	hypothetical protein /// carboxylesterase	Cry5B_DOWN_kgb-1/sek-1_independent	-1.36865	4.17e-08	-0.934772	0.000606555	-0.973157	0.00040837	-0.132958	0.515402	-0.376766	0.0747806
182068_at	T05F1.11	T05F1.11 /// WBGene00011495	hypothetical protein /// status:Partially_confirmed	Cry5B_DOWN_kgb-1_dependent	-1.36504	1.11e-08	1.20922	1.29e-05	-1.41621	1.46e-06	-0.675353	0.00149797	0.281066	0.143759
174812_at	C49F5.1	---	---	Cry5B_DOWN_kgb-1/sek-1_independent	-1.36409	0.000288072	-1.12501	0.0194322	-0.988097	0.0373354	-0.167956	0.66708	0.427225	0.279641
192458_at	F27C8.1	aat-1 /// WBGene00000002	Amino Acid Transporter /// locus:aat-1	Cry5B_DOWN_kgb-1/sek-1_independent	-1.36408	1.12e-06	-1.0225	0.00177415	-1.22643	0.000323566	-0.842364	0.0026759	-0.29073	0.253297
186092_s_at	Y66H1A.5	WBGene00022047 /// Y66H1A.5	status:Confirmed /// hypothetical protein	Cry5B_DOWN_kgb-1/sek-1_independent	-1.36199	1.07e-13	-0.828135	3.77e-07	-1.09092	4.21e-09	-0.624457	2.88e-06	-0.269069	0.0127398
192012_s_at	T19D12.2	T19D12.2	hypothetical protein	Cry5B_DOWN_kgb-1/sek-1_independent	-1.36007	1.99e-07	-0.75964	0.00701951	-0.636059	0.0207135	-0.142899	0.523437	-0.28124	0.215504
191087_at	R11D1.9	R11D1.9 /// WBGene00011247	hypothetical protein /// Human NOF1 protein like	Cry5B_DOWN_kgb-1/sek-1_independent	-1.35948	5.53e-12	-0.655086	0.000124754	-1.24543	1.38e-08	-0.236282	0.0642089	0.194445	0.122852
190067_at	F09F7.4	F09F7.4	hypothetical protein	Cry5B_DOWN_kgb-1/sek-1_independent	-1.35709	1.11e-07	-0.601132	0.0226933	-1.01779	0.000439279	-0.456399	0.0428488	0.0309035	0.885337
177066_at	Y34B4A.5 /// Y34B4A.9	WBGene00021321 /// WBGene00021325 /// Y34B4A.5 /// Y34B4A.9	status:Confirmed /// status:Confirmed /// hypothetical protein /// hypothetical protein	Cry5B_DOWN_kgb-1/sek-1_independent	-1.35409	5.5e-10	-0.854202	9.89e-05	-0.734694	0.000489589	-0.770764	6.15e-05	-0.489603	0.00462429
190231_at	T01H8.2	T01H8.2 /// WBGene00011353	hypothetical protein /// threonine dehydratase	Cry5B_DOWN_kgb-1/sek-1_independent	-1.3518	3.66e-08	-1.01155	0.000221667	-1.58564	6.88e-07	-0.833432	0.000371846	0.390887	0.0603162
177192_at	M88.7	M88.7 /// WBGene00010909	hypothetical protein /// status:Confirmed	Cry5B_DOWN_kgb-1/sek-1_independent	-1.35081	1.95e-10	-0.612521	0.00151416	-1.37718	5.57e-08	-0.117484	0.428613	0.163074	0.275191
183122_at	C45E5.1	C45E5.1 /// WBGene00016664	hypothetical protein /// status:Confirmed	Cry5B_DOWN_kgb-1/sek-1_independent	-1.34705	4.03e-08	-0.285308	0.224335	-1.43266	3.1e-06	-0.572555	0.00853929	0.108723	0.58751
180747_s_at	K02D7.4	dsc-4 /// WBGene00001099	Defecation Suppressor of Clk-1 /// locus:dsc-4	Cry5B_DOWN_kgb-1/sek-1_independent	-1.34537	9e-08	-0.954234	0.000666339	-1.49013	3.52e-06	0.0417258	0.842311	-0.597879	0.00883681
193056_s_at	E03G2.2	mrp-3 /// WBGene00003409	Multidrug Resistance Protein family /// locus:mrp-3	Cry5B_DOWN_kgb-1/sek-1_independent	-1.34515	6.68e-08	-0.24797	0.302848	-0.936635	0.000665389	-0.0500286	0.808017	-0.477259	0.0287788
192407_at	K08F4.7	gst-4 /// WBGene00001752	Glutathione S-Transferase /// locus:gst-4	Cry5B_DOWN_kgb-1/sek-1_independent	-1.34316	1.61e-11	-1.18693	6.36e-08	-1.05094	4.29e-07	-0.364244	0.00895605	0.0612291	0.633293
185524_at	F35D11.5	F35D11.5 /// WBGene00018046	hypothetical protein /// status:Confirmed	Cry5B_DOWN_kgb-1/sek-1_independent	-1.34311	3.08e-11	-0.905335	6.04e-06	-1.50744	2.02e-09	-0.194783	0.151616	0.00609356	0.963312
190094_s_at	M02D8.4	M02D8.4	hypothetical protein	Cry5B_DOWN_kgb-1/sek-1_independent	-1.34309	8.3e-08	-0.634248	0.0143465	-0.159812	0.508528	-0.800121	0.000847356	-0.276078	0.194019
172958_s_at	F13D12.6	F13D12.6 /// WBGene00008741	hypothetical protein /// serine carboxypeptidase	Cry5B_DOWN_kgb-1/sek-1_independent	-1.34285	5.55e-09	-0.426579	0.0467079	-1.03748	4.31e-05	-0.716242	0.000514494	-0.142505	0.424104
173207_at	Y17D7B.7	---	---	Cry5B_DOWN_kgb-1/sek-1_independent	-1.34173	1.92e-09	-1.41977	2.35e-07	-1.03112	2.16e-05	-1.41974	2.33e-08	0.349065	0.0456652
173405_s_at	K10C2.4	fumarylacetoacetase /// WBGene00019620	hypothetical protein /// fumarylacetoacetase	Cry5B_DOWN_kgb-1/sek-1_independent	-1.34119	5.59e-09	-0.734094	0.0015313	-1.47516	3.35e-07	-0.390197	0.0364863	-0.0329741	0.852075
176080_at	ZK370.8	WBGene00022722 /// ZK370.8	status:Partially_confirmed /// hypothetical protein	Cry5B_DOWN_kgb-1/sek-1_independent	-1.33623	7.37e-14	-0.479525	0.000270857	-1.37685	3.22e-11	-0.0110682	0.90848	0.216525	0.0334223
189029_s_at	T24H7.1	phb-2 /// WBGene00004015	mitochondrial ProHiBitin complex /// locus:phb-2	Cry5B_DOWN_kgb-1/sek-1_independent	-1.33621	4.86e-12	-0.3708	0.0128377	-1.41809	9.65e-10	0.080313	0.503833	0.214331	0.0838067
183959_at	C49A9.2	C49A9.2 /// WBGene00016756	hypothetical protein /// status:Partially_confirmed	Cry5B_DOWN_kgb-1/sek-1_independent	-1.33289	2.21e-06	-0.573485	0.0635125	-0.572179	0.0640698	-0.3236	0.215732	-0.523068	0.0516646
187493_at	T28D9.3	T28D9.3	hypothetical protein	Cry5B_DOWN_kgb-1_dependent	-1.33189	2.88e-08	-0.100611	0.653296	-0.47515	0.0431766	-0.107983	0.57824	-0.402266	0.0476189
184291_s_at	T24C12.3	T24C12.3 /// WBGene00020765	hypothetical protein /// status:Partially_confirmed	Cry5B_DOWN_kgb-1/sek-1_independent	-1.33158	1.98e-15	-0.881317	3.53e-09	-1.0664	1.18e-10	-0.462514	8.24e-06	0.0076402	0.923894
190308_at	F46B6.6	F46B6.6	hypothetical protein	Cry5B_DOWN_kgb-1/sek-1_independent	-1.33152	2.84e-11	-0.34288	0.0319291	-1.14174	1.66e-07	-0.0473949	0.717447	-0.11665	0.376894
173703_s_at	F25H5.6	F25H5.6 /// WBGene00009128	hypothetical protein /// status:Confirmed	Cry5B_DOWN_kgb-1/sek-1_independent	-1.33104	6.5e-10	-0.76386	0.000305446	-1.22335	7.88e-07	-0.141416	0.366749	0.0557493	0.719743
178563_at	T16G1.6	T16G1.6 /// WBGene00011800	hypothetical protein /// status:Partially_confirmed	Cry5B_DOWN_kgb-1_dependent	-1.32402	1.86e-07	2.27748	7.56e-09	-0.661524	0.0138949	0.654272	0.00587466	-0.810959	0.00104853
180254_s_at	F32D8.5	F32D8.5	hypothetical protein	Cry5B_DOWN_kgb-1/sek-1_independent	-1.32216	2.17e-10	-0.601855	0.00153856	-1.27854	1.42e-07	-0.16772	0.25488	0.0944152	0.517086
173320_s_at	F09F7.3	F09F7.3 /// WBGene00017300	hypothetical protein /// status:Confirmed	Cry5B_DOWN_kgb-1_dependent	-1.32196	9.48e-11	-0.181901	0.262852	-1.39458	1.66e-08	0.125001	0.371628	0.262642	0.0687758
192433_s_at	F55C5.5	tsfm-1 /// WBGene00010094	TS elongation Factor (EF-Ts), Mitochondrial /// locus:tsfm-1	Cry5B_DOWN_kgb-1/sek-1_independent	-1.32057	8.92e-14	-0.449597	0.000509059	-1.39965	2.28e-11	-0.216413	0.0331696	0.148896	0.131696
185698_at	Y62E10A.5	agt-1	AlkylGuanine DNA alkylTransferase	Cry5B_DOWN_kgb-1_dependent	-1.31905	7.06e-12	-0.157685	0.263611	-1.14905	3.94e-08	0.0769816	0.524309	-0.0256366	0.831349
182021_at	DY3.1	tin-13 /// WBGene00006574	Transport to INner mitochondrial membrane (yeast TIM) /// locus:tin-13	Cry5B_DOWN_kgb-1/sek-1_independent	-1.31877	1.04e-09	-0.740327	0.000496584	-1.45873	6.69e-08	-0.127235	0.423631	0.149207	0.349468
181947_s_at	C03H5.1	clec-10 /// WBGene00015403	C-type LECtin /// locus:clec-10	Cry5B_DOWN_kgb-1/sek-1_independent	-1.31851	2.56e-06	-0.0046139	0.987568	-0.315797	0.292691	-0.326818	0.211153	0.703857	0.0112757
183045_s_at	W02H5.8	W02H5.8 /// WBGene00020962	hypothetical protein /// status:Partially_confirmed	Cry5B_DOWN_kgb-1_dependent	-1.31719	2.23e-10	0.0674881	0.686775	-1.25891	1.75e-07	-0.348443	0.0237594	0.278448	0.0649107
182887_at	F33D4.5	F33D4.5 /// WBGene00017997	hypothetical protein /// status:Confirmed	Cry5B_DOWN_kgb-1/sek-1_independent	-1.31579	3.68e-14	-0.454177	0.000281503	-1.28595	4.48e-11	-0.187869	0.0502138	0.083516	0.366228
186365_at	C53C11.2	C53C11.2 /// WBGene00016900	hypothetical protein /// status:Partially_confirmed	Cry5B_DOWN_kgb-1/sek-1_independent	-1.31477	5.43e-09	-1.00927	4.58e-05	-1.12181	1.22e-05	-0.726286	0.000358111	-0.546538	0.0043294
175155_at	F52C9.3	F52C9.3 /// WBGene00018674	hypothetical protein /// cell division control protein	Cry5B_DOWN_kgb-1_dependent	-1.31321	9.71e-10	-0.126646	0.486122	-1.49339	4.02e-08	0.346186	0.0361924	0.13909	0.378779
192492_at	C49F5.1	sams-1 /// WBGene00008205	S-Adenosyl Methionine Synthetase /// locus:sams-1	Cry5B_DOWN_kgb-1/sek-1_independent	-1.31044	1.37e-05	-1.10592	0.00296255	-1.35012	0.000508895	-0.0867536	0.763861	0.173204	0.54995
177951_s_at	PDB1.1	PDB1.1	hypothetical protein	Cry5B_DOWN_kgb-1_dependent	-1.30801	1.59e-10	-0.11645	0.477293	-1.03604	2.21e-06	-0.655465	0.000121049	-0.0769426	0.586727
176680_at	C45B2.2	C45B2.2 /// WBGene00016659	hypothetical protein /// status:Confirmed	Cry5B_DOWN_kgb-1/sek-1_independent	-1.30793	1e-06	-1.3923	4.53e-05	-1.58139	9.02e-06	-1.70225	4.04e-07	0.262971	0.276935
192691_s_at	R11D1.11	dhs-21 /// WBGene00000984	DeHydrogenases, Short chain /// locus:dhs-21	Cry5B_DOWN_kgb-1/sek-1_independent	-1.30546	7.02e-06	-0.768878	0.0223143	-1.5947	4.55e-05	0.380628	0.173144	-0.2195	0.425239
192995_at	C50F7.4	C50F7.4 /// WBGene00016844	hypothetical protein /// succinyl-CoA synthetase beta chain	Cry5B_DOWN_kgb-1/sek-1_independent	-1.30453	9.59e-10	-0.369874	0.0493761	-1.42475	7.66e-08	0.650732	0.000368051	0.0649643	0.676578
182912_at	C48E7.3	lpd-2 /// WBGene00003059	LiPid Depleted /// locus:lpd-2	Cry5B_DOWN_kgb-1_dependent	-1.30439	1.78e-09	-0.163417	0.383643	-1.09971	6.06e-06	0.06511	0.686411	0.122324	0.450397
175815_at	Y34F4.2	Y34F4.2	hypothetical protein	Cry5B_DOWN_kgb-1/sek-1_independent	-1.304	8.01e-06	-0.759859	0.0248453	-0.950695	0.00646091	-1.34708	6.78e-05	-0.0245899	0.928901
180909_at	C32H11.4	C32H11.4 /// WBGene00007867	hypothetical protein /// status:Confirmed	Cry5B_DOWN_kgb-1/sek-1_dependent	-1.30087	1.34e-07	0.297578	0.223348	0.135538	0.573722	-0.095224	0.64768	-2.54791	3.91e-11
193009_at	T21C12.2	hpd-1 /// WBGene00001993	4-HydroxyPhenylpyruvate Dioxygenase (HPD) /// locus:hpd-1	Cry5B_DOWN_kgb-1/sek-1_independent	-1.29886	9.92e-08	-0.935406	0.000610079	-1.30364	1.44e-05	-1.01011	5.71e-05	0.446155	0.0377616
188849_at	C56E6.2	GTP-binding /// WBGene00016970	hypothetical protein /// GTP-binding	Cry5B_DOWN_kgb-1/sek-1_independent	-1.2933	3.95e-10	-1.11546	1.33e-06	-1.36125	6.24e-08	-0.860293	6.78e-06	0.0968352	0.511141
172437_x_at	R09B5.3	cnc-2 /// WBGene00000556	CaeNaCin (Caenorhabditis bacteriocin) /// locus:cnc-2	Cry5B_DOWN_kgb-1/sek-1_independent	-1.29107	1.37e-08	-0.314995	0.138758	-0.147166	0.480081	-1.10697	3.4e-06	-1.26024	5.16e-07
187577_at	B0280.3	B0280.3 /// WBGene00015101	hypothetical protein /// locus:rpia-1	Cry5B_DOWN_kgb-1/sek-1_independent	-1.28972	1.33e-11	-0.719227	3.9e-05	-1.25362	1.11e-08	-0.0668242	0.58415	0.107459	0.381481
184287_at	Y62E10A.6	WBGene00013376 /// Y62E10A.6	status:Partially_confirmed /// hypothetical protein	Cry5B_DOWN_kgb-1/sek-1_independent	-1.28933	1.31e-07	-0.345657	0.155672	-1.1796	5.63e-05	0.0620999	0.762992	-0.140741	0.496286
178316_at	C29F7.2	C29F7.2 /// WBGene00007811	hypothetical protein /// status:Confirmed	Cry5B_DOWN_kgb-1_dependent	-1.28594	6.11e-06	0.689455	0.0339403	-0.990729	0.00374005	-0.356821	0.189549	-0.696907	0.0150372
177028_at	C29E4.8	let-754 /// WBGene00002879	LEThal /// locus:let-754	Cry5B_DOWN_kgb-1/sek-1_independent	-1.28406	3.01e-11	-0.524464	0.00155341	-1.19111	4.97e-08	0.343404	0.0120676	0.217407	0.0966131
182904_at	W03D2.6	W03D2.6 /// WBGene00020981	hypothetical protein /// status:Partially_confirmed	Cry5B_DOWN_kgb-1_dependent	-1.2838	1.28e-05	0.809193	0.0197377	-0.876923	0.0124068	-0.397656	0.166845	0.353439	0.216996
193891_at	ZK455.1	aco-1 /// WBGene00000040	ACOnitase /// locus:aco-1	Cry5B_DOWN_kgb-1/sek-1_independent	-1.28114	2.68e-11	-0.662344	0.000144833	-1.15785	6.86e-08	-0.226814	0.0814961	0.106363	0.40052
189527_at	T09B4.8	aminotransferase /// WBGene00020382	hypothetical protein /// aminotransferase	Cry5B_DOWN_kgb-1/sek-1_independent	-1.2805	2.35e-11	-1.09567	1.46e-07	-1.2289	2.28e-08	-0.695836	1.29e-05	0.249477	0.0554186
175433_at	Y54G9A.7	WBGene00013210 /// Y54G9A.7	status:Confirmed /// hypothetical protein	Cry5B_DOWN_kgb-1/sek-1_independent	-1.27955	3.66e-09	-0.301104	0.12367	-1.21512	2.05e-06	0.0184477	0.910738	0.0787173	0.633277
189525_s_at	F13H6.3	carboxylesterase /// WBGene00017431	hypothetical protein /// carboxylesterase	Cry5B_DOWN_kgb-1/sek-1_independent	-1.27791	1.36e-07	-0.194087	0.414532	-1.21456	3.66e-05	0.200641	0.331696	-0.274615	0.188244
182081_s_at	E01A2.10 /// K05F6.11	E01A2.10 /// K05F6.11 /// WBGene00044697 /// WBGene00077701	hypothetical protein /// hypothetical protein /// status:Partially_confirmed /// status:Confirmed	Cry5B_DOWN_kgb-1/sek-1_independent	-1.27719	5.35e-07	-0.383013	0.147489	-0.743967	0.00815995	-0.197258	0.38126	0.388125	0.0930053
191875_at	K01D12.12	cdr-6 /// WBGene00010471	CaDmium Responsive /// locus:cdr-6	Cry5B_DOWN_kgb-1/sek-1_independent	-1.27665	1.09e-09	-0.609998	0.00217956	-1.05407	5.49e-06	-0.578134	0.000997769	0.138498	0.370523
193915_s_at	F54B3.3	F54B3.3 /// WBGene00010015	hypothetical protein /// ATPases associated with various cellular activities (AAA)	Cry5B_DOWN_kgb-1/sek-1_independent	-1.27615	1.01e-09	-0.76023	0.000268685	-1.42381	5.71e-08	0.173608	0.262252	-0.0596709	0.696124
191275_at	F32A5.3	F32A5.3 /// WBGene00017969	hypothetical protein /// Serine carboxypeptidase	Cry5B_DOWN_kgb-1/sek-1_independent	-1.27523	6.19e-11	-0.654085	0.000255996	-0.949292	2.57e-06	0.0816665	0.533703	0.164884	0.215334
173100_s_at	T01C3.7	fib-1 /// WBGene00001423	FIBrillarin family /// locus:fib-1	Cry5B_DOWN_kgb-1_dependent	-1.27416	5.43e-14	-0.089987	0.392731	-1.15039	2.75e-10	0.364526	0.000533947	0.137154	0.139519
190329_at	C11E4.1	C11E4.1 /// WBGene00007516	hypothetical protein /// glutathione peroxidase	Cry5B_DOWN_kgb-1/sek-1_independent	-1.27155	0.00099331	-0.252254	0.59751	-0.995415	0.046497	-0.00323479	0.993741	-0.0799194	0.846394
184433_at	K04F10.1	K04F10.1 /// WBGene00019394	hypothetical protein /// status:Partially_confirmed	Cry5B_DOWN_kgb-1_dependent	-1.27083	2.4e-08	0.108179	0.60907	-1.01008	8.59e-05	-0.918342	4.85e-05	0.0533479	0.770413
171923_x_at	Y38F1A.6	WBGene00012608 /// Y38F1A.6	Iron-containing alcohol dehydrogenases /// hypothetical protein	Cry5B_DOWN_kgb-1/sek-1_independent	-1.27034	5e-10	-0.413511	0.0215145	-0.956512	1.05e-05	-0.309584	0.0436033	-0.0793783	0.587751
188132_at	M110.1	col-76 /// WBGene00000652	COLlagen /// locus:col-76	Cry5B_DOWN_kgb-1/sek-1_independent	-1.26992	3.35e-09	-1.47751	8.71e-08	-1.11815	5.49e-06	-0.631479	0.000761217	0.00155041	0.992386
189318_at	F11E6.5	elo-2 /// WBGene00001240	fatty acid ELOngation /// locus:elo-2	Cry5B_DOWN_kgb-1_dependent	-1.269	4.71e-09	-0.209754	0.279492	-1.79898	4.52e-09	-0.605879	0.00131884	0.147493	0.377612
192135_at	B0272.4	B0272.4 /// WBGene00007130	hypothetical protein /// enoyl-CoA hydratase/isomerase	Cry5B_DOWN_kgb-1_dependent	-1.26868	1.61e-10	-0.0704243	0.656695	-1.55367	2.12e-09	-0.688468	4.84e-05	0.53913	0.000671808
176126_at	F10E9.4	F10E9.4 /// WBGene00017356	hypothetical protein /// status:Partially_confirmed	Cry5B_DOWN_kgb-1/sek-1_independent	-1.26793	1.06e-06	-0.130204	0.627886	-0.955924	0.00163752	-0.262027	0.265868	0.342956	0.149494
176095_at	F09G8.3	F09G8.3 /// WBGene00017319	hypothetical protein /// status:Confirmed	Cry5B_DOWN_kgb-1/sek-1_independent	-1.26182	3.19e-14	-0.582637	8.1e-06	-1.27179	2.2e-11	0.0690789	0.431348	0.0254173	0.770729
176633_at	JC8.5	JC8.5 /// WBGene00010437	hypothetical protein /// status:Confirmed	Cry5B_DOWN_kgb-1/sek-1_independent	-1.26145	9.49e-11	-0.645307	0.000334542	-1.33521	1.57e-08	-0.0567423	0.668513	0.261157	0.0587351
173324_s_at	T28D6.6	T28D6.6 /// WBGene00012126	hypothetical protein /// status:Confirmed	Cry5B_DOWN_kgb-1/sek-1_independent	-1.26062	2.64e-10	-0.355012	0.0370664	-1.35283	3.16e-08	0.0890797	0.525878	0.183063	0.199204
190470_at	Y48A6B.3	WBGene00012964 /// Y48A6B.3	Ribosomal protein L7Ae /// hypothetical protein	Cry5B_DOWN_kgb-1_dependent	-1.26001	7.55e-12	-0.227561	0.0984367	-1.32873	1.63e-09	0.546231	9.78e-05	0.336955	0.007529
177369_at	R52.3	math-35 /// WBGene00020075	MATH (meprin-associated Traf homology) domain containing /// locus:math-35	Cry5B_DOWN_kgb-1_dependent	-1.25741	1.19e-09	-0.133437	0.449202	-0.65155	0.00113599	-0.680872	0.000176985	-0.242011	0.12123
176239_s_at	Y119C1B.4	WBGene00022470 /// Y119C1B.4	status:Confirmed /// hypothetical protein	Cry5B_DOWN_kgb-1/sek-1_independent	-1.25685	7.82e-08	-0.671212	0.00636703	-1.2299	1.65e-05	-0.531219	0.0114971	0.323244	0.106801
188121_s_at	F46G10.5	ptr-24	PaTched Related family	Cry5B_DOWN_kgb-1/sek-1_independent	-1.25624	4.77e-10	-0.768274	0.00012831	-0.856866	3.58e-05	-0.434231	0.00603407	-0.237829	0.109282
177629_at	ZK593.3	WBGene00014003 /// ZK593.3	status:Partially_confirmed /// hypothetical protein	Cry5B_DOWN_kgb-1/sek-1_independent	-1.25348	7.49e-06	-0.584009	0.0656521	-1.43793	0.000100373	-0.112285	0.670742	0.367577	0.172747
193673_s_at	Y43F8C.13	WBGene00012834 /// Y43F8C.13	Inosine-uridine preferring nucleoside hydrolase /// hypothetical protein	Cry5B_DOWN_kgb-1/sek-1_independent	-1.25007	8.08e-11	-1.59402	5.31e-10	-1.36261	8.23e-09	-0.64275	5.88e-05	0.0313374	0.809487
181946_at	C03H5.1	clec-10 /// WBGene00015403	C-type LECtin /// locus:clec-10	Cry5B_DOWN_kgb-1/sek-1_independent	-1.24843	1.86e-06	-0.0888852	0.746104	-0.480798	0.0904553	-0.259732	0.280822	0.72605	0.00549129
173037_at	W01B11.3	nol-5 /// WBGene00020915	NucleOLar protein /// locus:nol-5	Cry5B_DOWN_kgb-1/sek-1_independent	-1.24814	4.86e-07	0.000788899	0.997485	-1.042	0.000389897	0.475507	0.0375461	0.147928	0.497339
189095_at	ZK593.1	WBGene00014001 /// ZK593.1	pyruvate kinase /// hypothetical protein	Cry5B_DOWN_kgb-1/sek-1_independent	-1.24668	1.59e-12	-0.547374	0.0001694	-1.34957	2.37e-10	-0.177722	0.101932	-0.039579	0.707107
189774_at	C07D8.6	C07D8.6 /// WBGene00015565	hypothetical protein /// aldehyde reductase	Cry5B_DOWN_kgb-1/sek-1_independent	-1.24661	2.42e-12	-1.19732	2.94e-09	-1.05227	2.63e-08	-0.427743	0.000608833	-0.457935	0.000308498
192034_s_at	D1009.1	D1009.1	hypothetical protein	Cry5B_DOWN_kgb-1/sek-1_independent	-1.24577	8.67e-07	-0.29752	0.259201	-0.92839	0.00160997	-0.423727	0.0702773	0.0856324	0.703811
189528_s_at	T09B4.8	aminotransferase /// WBGene00020382	hypothetical protein /// aminotransferase	Cry5B_DOWN_kgb-1/sek-1_independent	-1.24438	1.37e-10	-1.26065	4.5e-08	-1.09916	3.92e-07	-0.458345	0.00220324	0.123092	0.359826
187843_s_at	ZK686.2	WBGene00022792 /// ZK686.2	ATP-dependent RNA helicase /// hypothetical protein	Cry5B_DOWN_kgb-1/sek-1_independent	-1.24324	4.26e-10	-0.305692	0.0722211	-1.25679	1.27e-07	0.176029	0.221959	0.0483912	0.732774
188304_at	F47G4.7	smd-1 /// WBGene00004875	SAM Decarboxylase /// locus:smd-1	Cry5B_DOWN_kgb-1/sek-1_independent	-1.24315	5.91e-09	-0.525382	0.0106961	-1.32161	5.9e-07	-0.632322	0.000838148	-0.139025	0.401691
177144_at	Y45G5AM.1	nhr-114	Nuclear Hormone Receptor family	Cry5B_DOWN_kgb-1/sek-1_independent	-1.24186	2.49e-06	-0.922154	0.00301207	-1.19686	0.000280004	-0.470166	0.0616851	0.456621	0.0689313
188504_at	W02B12.4	esterase /// WBGene00012202	hypothetical protein /// esterase	Cry5B_DOWN_kgb-1/sek-1_independent	-1.24013	2.54e-08	-0.99196	8.28e-05	-1.26088	3.92e-06	-0.60594	0.00251351	-0.646727	0.00145668
192003_s_at	K11G12.5	K11G12.5 /// WBGene00019656	hypothetical protein /// mitochondrial 2-oxoglutartae	Cry5B_DOWN_kgb-1/sek-1_independent	-1.23883	1e-11	-0.710204	2.3e-05	-1.19322	1.01e-08	-0.650432	1.12e-05	-0.123319	0.290525
185298_s_at	ZK1193.2	WBGene00022858 /// ZK1193.2	status:Partially_confirmed /// hypothetical protein	Cry5B_DOWN_kgb-1/sek-1_independent	-1.23869	2.44e-05	-0.570716	0.0940391	-1.26266	0.000864242	-0.0976331	0.732456	-0.536624	0.0706744
188787_at	C17G10.2	C17G10.2 /// WBGene00015916	hypothetical protein /// TPR domain	Cry5B_DOWN_kgb-1_dependent	-1.2364	5.54e-13	-0.184601	0.116278	-1.16603	1.06e-09	0.352953	0.00161737	0.0692798	0.48557
185084_at	T08E11.3	math-40 /// WBGene00020359	MATH (meprin-associated Traf homology) domain containing /// locus:math-40	Cry5B_DOWN_sek-1_dependent	-1.23432	1.94e-09	-0.751052	0.000316255	0.158548	0.374237	-0.576962	0.0010097	-0.0638479	0.677191
189176_at	C36A4.1	cyp-25A1 /// WBGene00007963	CYtochrome P450 family /// locus:cyp-25A1	Cry5B_DOWN_kgb-1_dependent	-1.23414	1.2e-08	-0.162418	0.4122	-0.658224	0.0027562	-0.781332	0.00013815	-0.568359	0.00282157
181694_at	F48D6.4	F48D6.4	hypothetical protein	Cry5B_DOWN_kgb-1_dependent	-1.23145	1.06e-06	1.06584	0.00045845	-0.289427	0.272987	-0.66622	0.00694399	0.0165402	0.941487
174548_at	M6.1	ifc-2	Intermediate Filament, C	Cry5B_DOWN_kgb-1/sek-1_independent	-1.22915	2.29e-05	-0.217838	0.505235	-0.860647	0.014067	0.413079	0.152568	-0.209731	0.45943
183266_at	K07A12.7	K07A12.7 /// WBGene00010624	hypothetical protein /// status:Partially_confirmed	Cry5B_DOWN_kgb-1/sek-1_independent	-1.22721	8.38e-10	-0.437939	0.0151309	-1.18229	4.82e-07	0.0277061	0.848627	-0.0504432	0.728475
173771_s_at	C53D5.6	imb-3 /// WBGene00002077	IMportin Beta family /// locus:imb-3	Cry5B_DOWN_kgb-1/sek-1_independent	-1.22389	1.88e-06	-0.279129	0.305586	-1.22645	0.000149584	0.651371	0.0100346	-0.1412	0.546196
190886_at	M88.1	ugt-62 /// WBGene00010904	UDP-GlucuronosylTransferase /// locus:ugt-62	Cry5B_DOWN_kgb-1/sek-1_independent	-1.22161	1.01e-05	0.265853	0.385237	-1.54887	4.04e-05	0.526214	0.0555647	-0.492391	0.0717291
188893_at	F54F3.4	dehydrogenase /// WBGene00010063	hypothetical protein /// dehydrogenase	Cry5B_DOWN_kgb-1_dependent	-1.21898	3.35e-08	0.711963	0.00217639	-0.617086	0.00642749	-0.52194	0.00755231	0.242613	0.18402
183776_at	F01F1.2	F01F1.2 /// WBGene00017159	hypothetical protein /// status:Confirmed	Cry5B_DOWN_kgb-1/sek-1_independent	-1.21769	4.57e-11	-0.586074	0.000415296	-1.26556	1.09e-08	0.0387802	0.752206	0.0272642	0.824229
187760_at	C05D2.8	C05D2.8 /// WBGene00015469	hypothetical protein /// status:Confirmed	Cry5B_DOWN_kgb-1/sek-1_independent	-1.21718	1.91e-08	-0.856431	0.000280186	-1.13436	1.01e-05	-0.260326	0.141608	-0.0541537	0.753843
189995_s_at	K10C2.4	fumarylacetoacetase /// WBGene00019620	hypothetical protein /// fumarylacetoacetase	Cry5B_DOWN_kgb-1/sek-1_independent	-1.21684	8.25e-10	-0.740049	0.000190802	-1.28714	1.12e-07	-0.580398	0.000528333	0.0315654	0.826281
191944_at	K01C8.7	K01C8.7	hypothetical protein	Cry5B_DOWN_kgb-1/sek-1_independent	-1.21654	2.85e-12	-0.247755	0.0527945	-1.1426	5e-09	0.262839	0.0201446	0.0973916	0.36212
182747_at	R08E5.3	R08E5.3 /// WBGene00019963	hypothetical protein /// status:Confirmed	Cry5B_DOWN_kgb-1/sek-1_independent	-1.21561	1.81e-07	-0.809587	0.00174568	0.04368	0.848509	-0.19766	0.323743	-0.2163	0.281308
189211_s_at	ZK512.2	WBGene00013983 /// ZK512.2	RNA helicase /// hypothetical protein	Cry5B_DOWN_kgb-1/sek-1_independent	-1.21559	3.32e-07	-0.153001	0.521886	-1.23214	3.36e-05	0.686619	0.00285816	-0.0653891	0.751058
173240_s_at	K08D12.3	K08D12.3	hypothetical protein	Cry5B_DOWN_kgb-1/sek-1_independent	-1.21548	9.54e-12	-0.454333	0.00196186	-1.10089	2.7e-08	0.153599	0.182094	0.104133	0.360119
189410_s_at	T22D1.11	carboxyesterase /// WBGene00020688	hypothetical protein /// carboxyesterase	Cry5B_DOWN_kgb-1/sek-1_independent	-1.21538	7.82e-10	-0.508371	0.00526569	-0.882832	2.31e-05	-0.312177	0.0385705	-0.245616	0.0971225
175856_at	T13G4.4	T13G4.4 /// WBGene00020491	hypothetical protein /// status:Partially_confirmed	Cry5B_DOWN_kgb-1/sek-1_independent	-1.21485	9.79e-10	-0.541895	0.00358997	-1.10849	1.23e-06	-0.764909	2.68e-05	-0.174258	0.237068
187200_s_at	E04A4.5	E04A4.5 /// WBGene00017119	hypothetical protein /// status:Confirmed	Cry5B_DOWN_kgb-1/sek-1_independent	-1.21384	1.12e-11	-0.36318	0.0105774	-1.07863	4.23e-08	-0.426586	0.00103119	0.246181	0.0394191
175955_at	D2007.4	D2007.4 /// WBGene00017044	hypothetical protein /// status:Confirmed	Cry5B_DOWN_kgb-1/sek-1_independent	-1.2138	5.36e-14	-0.380892	0.00086516	-1.16295	9.18e-11	-0.152654	0.0869773	0.0375647	0.663131
188515_s_at	R151.7	R151.7	hypothetical protein	Cry5B_DOWN_kgb-1_dependent	-1.21315	5.09e-11	-0.203838	0.160985	-1.38967	2.27e-09	0.482896	0.000689448	0.131476	0.291426
171936_s_at	F23H12.2	F23H12.2 /// WBGene00009092	hypothetical protein /// mitochondrial precursor receptor	Cry5B_DOWN_kgb-1/sek-1_independent	-1.21247	4.28e-10	-0.470646	0.00701316	-1.12163	5.04e-07	-0.231451	0.104542	0.234479	0.100357
173341_at	Y48G8AL.11	haf-6 /// WBGene00001816	HAlF transporter (PGP related) /// locus:haf-6	Cry5B_DOWN_kgb-1/sek-1_independent	-1.21231	5.84e-08	-0.689913	0.0035051	-1.18481	1.32e-05	-0.274095	0.146351	-0.0609595	0.740601
179187_s_at	F46F2.3	F46F2.3 /// WBGene00009787	hypothetical protein /// status:Confirmed	Cry5B_DOWN_kgb-1/sek-1_independent	-1.21209	1.41e-05	-1.31427	0.000310497	-1.6452	2.38e-05	-0.182447	0.497367	1.04411	0.00072764
180814_s_at	F09B12.3	F09B12.3 /// WBGene00008607	hypothetical protein /// status:Partially_confirmed	Cry5B_DOWN_kgb-1/sek-1_independent	-1.21065	6.46e-11	-1.15584	6.07e-08	-1.13873	7.72e-08	-0.506998	0.0004776	0.0633201	0.611515
187604_s_at	F26F4.11	rpb-8 /// WBGene00017830	RNA Polymerase II (B) subunit /// locus:rpb-8	Cry5B_DOWN_kgb-1/sek-1_independent	-1.20692	2.03e-09	-0.509066	0.00724494	-1.16426	1e-06	-0.0448849	0.76507	0.137113	0.365581
184397_s_at	C46H11.2	C46H11.2 /// WBGene00016728	hypothetical protein /// status:Partially_confirmed	Cry5B_DOWN_kgb-1/sek-1_independent	-1.2038	6.35e-06	-0.283893	0.330985	-1.1197	0.000776617	0.593557	0.0256056	-0.292219	0.250098
192650_at	F09E10.3	dhs-25 /// WBGene00000988	DeHydrogenases, Short chain /// locus:dhs-25	Cry5B_DOWN_kgb-1/sek-1_independent	-1.20323	7.29e-07	-0.912166	0.00125308	-0.874054	0.00181238	-0.843829	0.000683967	-0.0634884	0.767644
182782_at	H12D21.7	H12D21.7 /// WBGene00010383	hypothetical protein /// status:Confirmed	Cry5B_DOWN_kgb-1/sek-1_independent	-1.20244	5.36e-13	-0.465431	0.000353317	-0.738548	1.11e-06	-0.378507	0.000656894	-0.0532537	0.580008
179891_s_at	T07D3.9	T07D3.9	hypothetical protein	Cry5B_DOWN_kgb-1/sek-1_independent	-1.20219	6.23e-11	-0.817053	9.01e-06	-0.863927	4.23e-06	-0.258542	0.045687	-0.287179	0.0280535
188623_at	F07A11.5	ribokinase /// WBGene00008548	hypothetical protein /// ribokinase	Cry5B_DOWN_kgb-1/sek-1_independent	-1.20159	1.47e-08	-0.752056	0.000764712	-0.923754	8.97e-05	-0.164453	0.33216	0.177762	0.295432
174040_s_at	F49E8.5	dif-1 /// WBGene00000996	DIFferentiation abnormal /// locus:dif-1	Cry5B_DOWN_kgb-1/sek-1_independent	-1.20031	1.72e-09	-0.585438	0.00227961	-1.19633	5.33e-07	-0.489148	0.003038	0.0354776	0.810429
173820_s_at	K07C5.5	ceeh-2 /// WBGene00010628	Caenorhabditis EpoxidE Hydrolase /// locus:ceeh-2	Cry5B_DOWN_kgb-1_dependent	-1.20004	1.37e-08	0.614524	0.00400524	-1.04216	1.95e-05	-0.413444	0.020336	0.214017	0.207949
187908_at	C14A4.2	dap-3 /// WBGene00000933	mammalian cell Death Associated Protein related /// locus:dap-3	Cry5B_DOWN_kgb-1/sek-1_independent	-1.19486	8.35e-12	-0.37524	0.00696165	-1.17329	6.15e-09	-0.231569	0.0450326	0.186028	0.101586
178087_s_at	F58B3.2 /// F58B3.3	lys-5 /// lys-6 /// WBGene00003094 /// WBGene00003095	LYSozyme /// LYSozyme /// locus:lys-5 /// locus:lys-6	Cry5B_DOWN_kgb-1/sek-1_independent	-1.19479	0.000499328	0.229924	0.581913	-0.83966	0.0538742	0.415383	0.256434	1.11346	0.00509125
188885_at	Y17G7B.12	Exonuclease /// WBGene00012465	hypothetical protein /// Exonuclease	Cry5B_DOWN_kgb-1/sek-1_independent	-1.18948	4.82e-13	-0.553663	4.26e-05	-1.00204	6.64e-09	0.142637	0.140869	0.0406964	0.66685
176128_at	ZK652.2	tomm-7 /// WBGene00022783	Translocase of Outer Mitochondrial Membrane /// locus:tomm-7	Cry5B_DOWN_kgb-1/sek-1_independent	-1.18865	1.6e-09	-0.478737	0.00899507	-1.15306	7.53e-07	-0.0897192	0.540092	0.150305	0.308606
192200_at	C01G6.6	tag-165	Temporarily Assigned Gene name	Cry5B_DOWN_kgb-1/sek-1_independent	-1.18807	0.000148812	-0.25891	0.484687	-1.12617	0.00549415	-0.293839	0.361814	0.344929	0.28621
173144_at	Y54G2A.6	clec-85 /// WBGene00021872	C-type LECtin /// locus:clec-85	Cry5B_DOWN_kgb-1/sek-1_independent	-1.1868	4.8e-06	-0.765516	0.0112593	-0.0119413	0.96584	-0.296379	0.227892	-4.10787	7.27e-14
178688_s_at	K08D8.3	K08D8.3 /// WBGene00010657	hypothetical protein /// status:Partially_confirmed	Cry5B_DOWN_kgb-1/sek-1_independent	-1.18618	3.89e-13	-0.523747	7e-05	-0.500629	0.000117394	-0.802203	1.98e-08	-0.257563	0.0106888
189116_at	T17A3.8	ver-2 /// WBGene00006895	VEGF (vascular endothelial growth factor) Receptor family /// locus:ver-2	Cry5B_DOWN_kgb-1/sek-1_independent	-1.18558	1.38e-08	-0.763003	0.000564961	-1.0961	8.69e-06	-0.527514	0.0039226	-0.545627	0.00302546
177196_s_at	M88.2	M88.2 /// WBGene00010905	hypothetical protein /// status:Confirmed	Cry5B_DOWN_kgb-1/sek-1_independent	-1.18509	1.7e-13	-0.438344	0.000307886	-1.2012	9.62e-11	-0.0883502	0.327023	0.086963	0.334502
187657_s_at	ZK546.14	ZK546.14	hypothetical protein	Cry5B_DOWN_kgb-1_dependent	-1.18502	1.61e-08	-0.0627845	0.743909	-1.3365	5.9e-07	0.290576	0.0914094	0.36793	0.0360366
173865_at	K03A1.5	sur-5 /// WBGene00006351	SUppressor of activated let-60 Ras /// locus:sur-5	Cry5B_DOWN_kgb-1/sek-1_independent	-1.18448	1.15e-09	-0.741418	0.000170632	-1.03258	2.69e-06	-0.230194	0.117066	-0.16546	0.253219
173470_s_at	H19N07.4	H19N07.4 /// WBGene00010408	hypothetical protein /// locus:mboa-2	Cry5B_DOWN_kgb-1/sek-1_independent	-1.1838	7.07e-08	-0.631386	0.00614695	-1.28006	3.98e-06	-0.165178	0.368046	0.0715874	0.694138
178322_at	ZK856.5	WBGene00014106 /// ZK856.5	status:Partially_confirmed /// hypothetical protein	Cry5B_DOWN_kgb-1/sek-1_independent	-1.18217	6.98e-11	-0.709142	4.73e-05	-1.15166	4.69e-08	-0.735894	4.59e-06	0.029918	0.806209
183425_at	F35C8.5	F35C8.5 /// WBGene00018036	hypothetical protein /// status:Partially_confirmed	Cry5B_DOWN_kgb-1/sek-1_independent	-1.17895	1.74e-08	-0.184969	0.340415	-0.799542	0.000386701	-0.0680235	0.682896	-0.19292	0.25321
188035_at	K07A12.6	hot-5 /// WBGene00001990	Homolog of Odr-2(Two) /// locus:hot-5	Cry5B_DOWN_kgb-1/sek-1_independent	-1.17872	8.9e-06	-0.353482	0.230852	-1.30088	0.00017804	-1.28354	3.98e-05	0.418962	0.106052
190701_s_at	K07A3.1	fbp-1 /// WBGene00001404	Fructose-1,6-BiPhosphatase /// locus:fbp-1	Cry5B_DOWN_kgb-1/sek-1_independent	-1.17843	1.24e-11	-0.700814	1.67e-05	-1.04277	4.97e-08	-0.575237	3.27e-05	0.0823165	0.460254
192782_at	H12C20.3	nhr-68 /// WBGene00003658	Nuclear Hormone Receptor family /// locus:nhr-68	Cry5B_DOWN_kgb-1/sek-1_independent	-1.17595	1.89e-07	-0.47617	0.0413411	-0.573802	0.0160345	-0.474277	0.020796	-0.0491998	0.797935
190943_at	ZK669.4	WBGene00014054 /// ZK669.4	lipoamide acyltransferase /// hypothetical protein	Cry5B_DOWN_kgb-1/sek-1_independent	-1.17586	1.48e-09	-0.603151	0.00138564	-1.18792	3.82e-07	-0.128177	0.376511	-0.0895646	0.534642
193725_at	Y49A3A.5	cyn-1 /// WBGene00000877	CYclophyliN /// locus:cyn-1	Cry5B_DOWN_kgb-1/sek-1_independent	-1.17362	7.82e-10	-0.577761	0.00144791	-1.23235	1.19e-07	-0.117096	0.400944	0.242349	0.0904981
178210_at	Y69H2.9	WBGene00013484 /// Y69H2.9	status:Confirmed /// hypothetical protein	Cry5B_DOWN_kgb-1/sek-1_independent	-1.17353	1.42e-13	-0.40177	0.000606974	-0.918092	8.06e-09	-0.503482	8.71e-06	-0.171054	0.0609168
174279_s_at	T23B12.2	T23B12.2 /// WBGene00020717	hypothetical protein /// ribosomal protein	Cry5B_DOWN_kgb-1/sek-1_independent	-1.17225	4.8e-09	-0.209813	0.243158	-1.24925	4.73e-07	-0.0918643	0.550266	0.0574955	0.707766
176145_at	K08D12.3	K08D12.3	hypothetical protein	Cry5B_DOWN_kgb-1/sek-1_independent	-1.17147	1.98e-11	-0.535833	0.000441669	-1.16759	1.04e-08	-0.0550701	0.626563	0.262143	0.0285851
192469_at	C06B3.4	stdh-1 /// WBGene00007363	STeroid DeHydrogenase family /// locus:stdh-1	Cry5B_DOWN_kgb-1/sek-1_independent	-1.16904	3.11e-10	-0.304426	0.0541197	-0.62235	0.000431862	-0.304434	0.0282827	-0.162971	0.221116
192924_s_at	K11C4.4	odc-1 /// WBGene00003844	Ornithine DeCarboxylase /// locus:odc-1	Cry5B_DOWN_kgb-1/sek-1_independent	-1.16901	2.09e-06	-1.00384	0.000777813	-1.43014	1.5e-05	-0.39441	0.0894777	-0.281	0.21851
184923_at	W06E11.2	tag-267 /// WBGene00044318	Temporarily Assigned Gene name /// locus:tag-267	Cry5B_DOWN_kgb-1/sek-1_independent	-1.16816	7.27e-12	-0.404701	0.00322471	-0.977508	7.76e-08	0.00774104	0.942174	0.156966	0.151467
173795_at	F14B4.3	F14B4.3 /// WBGene00008781	hypothetical protein /// DNA-directed RNA polymerase I	Cry5B_DOWN_kgb-1/sek-1_independent	-1.16806	1.45e-06	-0.369644	0.152677	-1.36836	1.89e-05	0.666898	0.00552911	0.0488164	0.823164
175208_s_at	F52C12.2	F52C12.2 /// WBGene00018679	hypothetical protein /// status:Confirmed	Cry5B_DOWN_kgb-1/sek-1_independent	-1.16642	2.68e-07	-0.174458	0.441262	-1.33155	6.02e-06	0.63929	0.00324313	0.0359594	0.853597
175482_at	C34E10.10	C34E10.10 /// WBGene00016411	hypothetical protein /// status:Confirmed	Cry5B_DOWN_kgb-1/sek-1_independent	-1.16467	1.06e-09	-0.364248	0.0325944	-1.21215	1.79e-07	0.261335	0.0718479	0.0411263	0.768391
174683_at	T19D12.1	T19D12.1 /// WBGene00020576	hypothetical protein /// A. faecalis PHB depolymerase; zinc finger protein 40	Cry5B_DOWN_kgb-1/sek-1_independent	-1.16145	1.95e-05	-0.76736	0.01826	-0.824154	0.0120256	-0.0203514	0.938267	-0.228396	0.389006
174367_at	Y66D12A.9	WBGene00013435 /// Y66D12A.9	status:Confirmed /// hypothetical protein	Cry5B_DOWN_kgb-1/sek-1_independent	-1.16121	1.46e-10	-0.357904	0.0200173	-1.23827	2.05e-08	0.889666	4.04e-07	0.385603	0.00504095
186746_at	ZK673.1	ZK673.1	hypothetical protein	Cry5B_DOWN_kgb-1/sek-1_independent	-1.16004	6.72e-07	-0.514342	0.0399413	-1.41717	5.46e-06	-0.218745	0.294344	0.640056	0.00486381
191276_s_at	F41H10.7	elo-5 /// WBGene00001243	fatty acid ELOngation /// locus:elo-5	Cry5B_DOWN_kgb-1/sek-1_independent	-1.15969	1.74e-07	-0.168045	0.443101	-1.29508	5.58e-06	-0.153287	0.419542	-0.0460938	0.806854
175478_at	Y39E4B.1	abce-1 /// WBGene00012714	ABC transporter, class E /// locus:abce-1	Cry5B_DOWN_kgb-1/sek-1_independent	-1.15929	1.5e-10	-0.597301	0.000400864	-1.12381	9.93e-08	-0.350413	0.00966752	0.150969	0.233672
183276_at	F10E7.6	F10E7.6 /// WBGene00017348	hypothetical protein /// status:Partially_confirmed	Cry5B_DOWN_kgb-1/sek-1_independent	-1.15908	2.71e-09	-0.604694	0.00161247	-1.1831	5.51e-07	-0.317387	0.0397232	0.0801482	0.585616
183367_at	M02D8.5	M02D8.5 /// WBGene00019731	hypothetical protein /// status:Partially_confirmed	Cry5B_DOWN_kgb-1/sek-1_independent	-1.1575	2.26e-07	-0.291804	0.195361	-0.786874	0.00165617	-0.70989	0.00115854	-0.605194	0.0042712
176104_at	Y41D4B.17	WBGene00021519 /// Y41D4B.17	status:Confirmed /// hypothetical protein	Cry5B_DOWN_kgb-1/sek-1_independent	-1.15719	4.2e-06	-0.409888	0.138359	-0.924867	0.00225504	-1.03316	0.000204174	-0.9623	0.000425948
176240_s_at	Y71H2AM.23	tufm-1 /// WBGene00007000	TU elongation Factor (EF-Tu), Mitochondrial /// locus:tufm-1	Cry5B_DOWN_kgb-1/sek-1_independent	-1.15643	3.48e-06	-0.251614	0.348414	-1.23504	0.000119689	0.287263	0.219937	-0.109638	0.634391
189015_at	C54D1.2	clec-86 /// WBGene00016912	C-type LECtin /// locus:clec-86	Cry5B_DOWN_kgb-1/sek-1_independent	-1.15367	1.29e-05	-0.814727	0.0101357	-0.702699	0.023801	-1.60229	2.32e-06	0.268784	0.294018
171829_x_at	K07A3.1	fbp-1 /// WBGene00001404	Fructose-1,6-BiPhosphatase /// locus:fbp-1	Cry5B_DOWN_kgb-1/sek-1_independent	-1.15243	4.66e-12	-0.84486	4.26e-07	-1.04706	1.36e-08	-0.433968	0.000340013	0.0298554	0.771802
180071_at	W10D9.5	W10D9.5 /// WBGene00021133	hypothetical protein /// status:Confirmed	Cry5B_DOWN_kgb-1/sek-1_independent	-1.15185	3.84e-09	-0.656966	0.000871875	-0.977153	1.01e-05	-0.210343	0.166529	0.115088	0.44171
190822_s_at	R07B1.3	R07B1.3 /// WBGene00011076	hypothetical protein /// membrane glycoprotein	Cry5B_DOWN_kgb-1_dependent	-1.15031	3.07e-08	-0.129452	0.506254	-0.808984	0.000378001	-0.257143	0.135804	-0.357853	0.0425974
173724_at	C10E2.6	C10E2.6 /// WBGene00015676	hypothetical protein /// sugar transporter	Cry5B_DOWN_kgb-1/sek-1_independent	-1.14521	2.39e-07	-0.809778	0.0012115	-0.492329	0.0336523	0.0695604	0.714493	-0.0357451	0.850709
189741_at	T23B12.2	T23B12.2 /// WBGene00020717	hypothetical protein /// ribosomal protein	Cry5B_DOWN_kgb-1/sek-1_independent	-1.14508	2.75e-10	-0.400051	0.0118436	-1.17696	6.62e-08	-0.195049	0.135734	0.171283	0.187503
192491_at	B0272.3	B0272.3 /// WBGene00007129	hypothetical protein /// 3-hydroxyacyl-CoA dehydrogenase	Cry5B_DOWN_kgb-1/sek-1_independent	-1.14267	3.47e-10	-0.70758	9.13e-05	-0.9723	1.46e-06	-0.60344	0.000108694	0.0491764	0.702683
172065_x_at	Y71H2AM.23	tufm-1 /// WBGene00007000	TU elongation Factor (EF-Tu), Mitochondrial /// locus:tufm-1	Cry5B_DOWN_kgb-1/sek-1_independent	-1.14227	1.55e-07	-0.351913	0.108861	-1.37759	1.71e-06	0.30487	0.108747	-0.0164568	0.928811
184539_at	C40A11.1	math-18 /// WBGene00016544	MATH (meprin-associated Traf homology) domain containing /// locus:math-18	Cry5B_DOWN_kgb-1_dependent	-1.14187	1.04e-10	-0.116239	0.406692	-0.358347	0.0163387	-0.308522	0.0168946	-0.255166	0.0436865
192504_at	T22H6.2	T22H6.2	hypothetical protein	Cry5B_DOWN_kgb-1/sek-1_independent	-1.14113	6.85e-05	-0.990813	0.00630014	-1.16755	0.00178137	-0.868384	0.00579404	-0.182722	0.525144
183207_at	D2096.3	D2096.3 /// WBGene00017071	hypothetical protein /// status:Confirmed	Cry5B_DOWN_kgb-1/sek-1_independent	-1.14083	1.88e-06	-0.396466	0.124533	-0.761905	0.00574516	0.196739	0.369658	-0.219836	0.317288
189234_at	E01G6.3	E01G6.3 /// WBGene00008451	hypothetical protein /// serine esterase	Cry5B_DOWN_kgb-1/sek-1_independent	-1.1407	7.37e-10	-0.690574	0.000187179	-0.751373	7.26e-05	-0.565499	0.000337034	-0.375711	0.00981187
186934_s_at	Y39A3CR.4	ddp-1 /// WBGene00000941	human DDP related /// locus:ddp-1	Cry5B_DOWN_kgb-1/sek-1_independent	-1.13885	2.14e-08	-0.649977	0.00210525	-1.02065	1.84e-05	-0.189629	0.250867	0.130949	0.423978
187436_s_at	F02A9.4	F02A9.4	hypothetical protein	Cry5B_DOWN_kgb-1/sek-1_independent	-1.13806	8.43e-09	-0.42036	0.0258618	-1.03735	7.12e-06	0.164623	0.290507	-0.0945737	0.540034
194066_s_at	ZK666.7	clec-61 /// WBGene00014047	C-type LECtin /// locus:clec-61	Cry5B_DOWN_kgb-1/sek-1_independent	-1.13681	2.07e-07	-0.358121	0.107585	-2.00502	5.52e-09	-1.30804	5.38e-07	1.84608	1.91e-09
193033_at	F23A7.4 /// F23A7.8	F23A7.4 /// WBGene00009069 /// WBGene00044638	hypothetical protein /// glutamate receptor epsilon subunit like /// status:Partially_confirmed	Cry5B_DOWN_kgb-1/sek-1_independent	-1.13657	3.51e-10	-0.491321	0.00293553	-0.857979	7.85e-06	-0.166112	0.203272	-0.274137	0.0418562
178472_at	K11B4.1	K11B4.1 /// WBGene00010766	hypothetical protein /// status:Confirmed	Cry5B_DOWN_kgb-1/sek-1_independent	-1.13484	2.33e-11	-0.682754	2.2e-05	-1.17058	6.73e-09	-0.257548	0.0278227	0.0924439	0.405822
177891_s_at	ZK809.2	acl-3 /// WBGene00006491	ACyLtransferase-like /// locus:acl-3	Cry5B_DOWN_kgb-1/sek-1_independent	-1.13135	5.44e-10	-0.296637	0.059624	-1.20416	6.95e-08	0.103875	0.429765	-0.0690401	0.598184
190130_at	C44E4.4	C44E4.4 /// WBGene00016653	hypothetical protein /// RNA-binding protein	Cry5B_DOWN_kgb-1/sek-1_independent	-1.1302	1.16e-08	-0.200751	0.270599	-1.11401	3.15e-06	0.165155	0.294625	0.356483	0.0304861
193822_at	T19D12.1	T19D12.1 /// WBGene00020576	hypothetical protein /// A. faecalis PHB depolymerase; zinc finger protein 40	Cry5B_DOWN_kgb-1/sek-1_independent	-1.13003	1.06e-05	-0.545467	0.0634015	-0.540515	0.0656464	-0.179676	0.464245	-0.24885	0.313589
192261_s_at	F58A4.9	F58A4.9 /// WBGene00010230	hypothetical protein /// RNA Pol I/III 16Kd polypeptide	Cry5B_DOWN_kgb-1/sek-1_independent	-1.12991	1.42e-07	-0.361783	0.0946936	-1.20679	8.53e-06	0.876963	7.61e-05	0.0748225	0.680231
185983_at	Y95D11A.1	WBGene00013605 /// Y95D11A.1	status:Confirmed /// hypothetical protein	Cry5B_DOWN_kgb-1/sek-1_independent	-1.12938	3.56e-09	-0.76555	0.000144939	-1.30638	1.01e-07	-0.156239	0.287849	0.191147	0.196443
191048_at	T04A8.11	T04A8.11 /// WBGene00011412	hypothetical protein /// 50S ribosomal protein L16	Cry5B_DOWN_kgb-1/sek-1_independent	-1.12938	5.89e-12	-0.475167	0.000533949	-0.98766	3.16e-08	0.00315373	0.97534	0.00625775	0.951093
190265_at	C55A6.7	C55A6.7 /// WBGene00008336	hypothetical protein /// alcohol dehydrogenase	Cry5B_DOWN_kgb-1_dependent	-1.12829	2.95e-11	0.0100712	0.937391	-0.542463	0.000330863	-0.823825	2.23e-07	-0.11729	0.297188
187801_at	Y92H12BR.8	WBGene00022373 /// Y92H12BR.8	status:Confirmed /// hypothetical protein	Cry5B_DOWN_kgb-1/sek-1_independent	-1.12586	3.37e-10	-0.594435	0.000489303	-1.54392	5.85e-10	-0.306353	0.023097	0.129756	0.311058
191032_at	M106.3	M106.3	hypothetical protein	Cry5B_DOWN_kgb-1/sek-1_independent	-1.12553	1.28e-08	-0.353668	0.0597415	-1.02415	1.01e-05	0.0715906	0.646589	-0.216622	0.173885
177084_at	M79.2	M79.2 /// WBGene00010902	hypothetical protein /// status:Confirmed	Cry5B_DOWN_kgb-1/sek-1_independent	-1.12488	7.17e-06	-0.444488	0.113309	-1.18101	0.000255073	-1.04896	0.000195017	0.0051185	0.982677
193016_s_at	Y38F1A.6	WBGene00012608 /// Y38F1A.6	Iron-containing alcohol dehydrogenases /// hypothetical protein	Cry5B_DOWN_kgb-1/sek-1_independent	-1.12151	9.55e-11	-0.562519	0.000409831	-0.905826	1.11e-06	-0.129095	0.279139	0.0065872	0.95533
192336_at	C16H3.2	lec-9 /// WBGene00002272	gaLECtin /// locus:lec-9	Cry5B_DOWN_kgb-1/sek-1_independent	-1.11634	4.62e-07	-1.28024	9.14e-06	0.14227	0.525656	-0.402621	0.0471162	-0.461342	0.0248483
193030_s_at	R11H6.1	pes-9 /// WBGene00003982	Patterned Expression Site /// locus:pes-9	Cry5B_DOWN_kgb-1/sek-1_independent	-1.11585	3.62e-14	-0.801094	1.07e-08	-1.19309	8.16e-12	-0.322203	0.000397439	0.191544	0.020778
172960_x_at	W06D4.1	hgo-1 /// WBGene00001843	HomoGentisate Oxidase /// locus:hgo-1	Cry5B_DOWN_kgb-1/sek-1_independent	-1.11572	1.02e-10	-0.949932	5.36e-07	-1.20276	1.23e-08	-0.649566	1.47e-05	0.0261314	0.823957
178531_at	K01C8.6	K01C8.6 /// WBGene00010458	hypothetical protein /// status:Confirmed	Cry5B_DOWN_kgb-1/sek-1_independent	-1.11532	5.88e-10	-0.410537	0.011134	-0.968064	1.68e-06	0.0107132	0.933954	0.112213	0.389622
174915_s_at	K07C5.4	K07C5.4 /// WBGene00010627	hypothetical protein /// yeast protein L8167.9-like	Cry5B_DOWN_kgb-1/sek-1_independent	-1.11518	9.3e-09	-0.166576	0.345969	-1.04014	5.64e-06	0.793953	2.92e-05	0.086415	0.569731
181329_s_at	C25A1.10	dao-5	Dauer or Aging adult Overexpression	Cry5B_DOWN_kgb-1/sek-1_independent	-1.11493	4.61e-10	-0.138168	0.353001	-0.944494	1.96e-06	0.252696	0.057917	0.0798405	0.533074
189192_at	C23H4.4	carboxyesterase	hypothetical protein	Cry5B_DOWN_kgb-1/sek-1_independent	-1.11452	4e-09	-0.612627	0.00124459	-0.72159	0.000255478	-0.346147	0.0240628	-0.445441	0.00506821
192030_at	C01G10.9	C01G10.9 /// WBGene00007236	hypothetical protein /// Initiation factor 2 subunit	Cry5B_DOWN_kgb-1/sek-1_independent	-1.11066	2.34e-10	-1.20141	2.48e-08	-1.15274	4.9e-08	-0.771911	2.48e-06	0.000875709	0.994288
193081_at	F08F3.2	acl-6	ACyLtransferase-like	Cry5B_DOWN_kgb-1/sek-1_independent	-1.11021	3.94e-10	-0.445818	0.00536001	-1.04088	3.84e-07	0.521215	0.000410606	-0.0119185	0.92455
173347_at	Y37E3.9	phb-1 /// WBGene00004014	mitochondrial ProHiBitin complex /// locus:phb-1	Cry5B_DOWN_kgb-1/sek-1_independent	-1.10685	1.45e-08	-0.488889	0.0112945	-1.2554	4.93e-07	0.0530011	0.731579	0.0673667	0.663113
173157_s_at	F55F8.5	tag-345 /// WBGene00018893	Temporarily Assigned Gene name /// locus:tag-345	Cry5B_DOWN_kgb-1/sek-1_independent	-1.10551	4.34e-05	-0.122034	0.69254	-1.1346	0.00124371	0.786044	0.00710935	-0.0854781	0.748954
185494_at	F42A10.6	F42A10.6 /// WBGene00018342	hypothetical protein /// status:Confirmed	Cry5B_DOWN_kgb-1/sek-1_independent	-1.10306	4.95e-05	-0.71656	0.0296258	-0.809766	0.0154006	-0.350421	0.201763	0.106493	0.69285
183245_at	T07A9.8	T07A9.8 /// WBGene00020296	hypothetical protein /// status:Partially_confirmed	Cry5B_DOWN_kgb-1/sek-1_independent	-1.102	5.65e-06	-0.0531579	0.839305	-1.16985	0.000188001	0.83728	0.00122392	0.000595571	0.997906
174354_at	M110.4	ifg-1	Initiation Factor 4G (eIF4G) family	Cry5B_DOWN_kgb-1/sek-1_independent	-1.1009	7.74e-06	-0.786392	0.00729983	-0.962418	0.00154856	-0.0736466	0.751238	-0.0530522	0.819262
190443_s_at	T02G5.9	krs-1	lysyl (K) tRNA Synthetase	Cry5B_DOWN_kgb-1/sek-1_independent	-1.10016	1.1e-10	-0.273572	0.0517943	-1.08833	5.48e-08	0.571	6.43e-05	0.0221775	0.8488
191666_s_at	R12A1.4	ges-1 /// WBGene00001578	abnormal Gut ESterase /// locus:ges-1	Cry5B_DOWN_kgb-1/sek-1_independent	-1.0998	1.13e-08	-0.424669	0.0224509	-0.894683	3.82e-05	-0.298233	0.0588176	-0.0507671	0.737141
175592_s_at	C06H2.3	C06H2.3 /// WBGene00007387	hypothetical protein /// Acetyltransferase (GNAT) family	Cry5B_DOWN_kgb-1/sek-1_independent	-1.09899	1.99e-08	-0.513755	0.00888385	-0.995562	1.51e-05	-0.560739	0.00155114	-0.0918572	0.557966
173999_at	T12D8.2	drr-2 /// WBGene00011730	Dietary Restriction Response (WT but not eat-2 lifespan increased) /// locus:drr-2	Cry5B_DOWN_kgb-1/sek-1_independent	-1.09767	1.69e-12	-0.259432	0.0232493	-1.12984	6.22e-10	0.178371	0.065504	0.218451	0.0268673
189228_at	C23H4.3	carboxyesterase /// WBGene00007692	hypothetical protein /// carboxyesterase	Cry5B_DOWN_kgb-1/sek-1_independent	-1.09606	5.63e-07	-0.686548	0.00505089	-0.7252	0.00335373	-0.262356	0.181667	-0.266957	0.174448
181775_at	C14A4.14	C14A4.14 /// WBGene00007564	hypothetical protein /// status:Confirmed	Cry5B_DOWN_kgb-1/sek-1_independent	-1.09402	1.57e-11	-0.268464	0.0345655	-0.907043	1.72e-07	-0.119181	0.259657	-0.0036874	0.971745
193110_at	F49E8.5	dif-1 /// WBGene00000996	DIFferentiation abnormal /// locus:dif-1	Cry5B_DOWN_kgb-1/sek-1_independent	-1.0932	7.47e-09	-0.485965	0.00843781	-1.05263	3.04e-06	-0.483989	0.00308633	0.10951	0.45788
191482_at	F01D4.1	ugt-43 /// WBGene00008485	UDP-GlucuronosylTransferase /// locus:ugt-43	Cry5B_DOWN_kgb-1/sek-1_independent	-1.09308	0.000162251	-0.311074	0.367173	-0.119365	0.727121	-0.665283	0.0334301	-1.08612	0.00127838
182628_s_at	T21F4.1	T21F4.1 /// WBGene00020658	hypothetical protein /// status:Confirmed	Cry5B_DOWN_kgb-1/sek-1_independent	-1.09065	0.00167239	-0.337293	0.439611	-1.20827	0.0102069	-0.119572	0.750272	0.0618729	0.869067
189360_s_at	T04A8.6	ribonuleoprotein /// WBGene00011408	hypothetical protein /// ribonuleoprotein	Cry5B_DOWN_kgb-1/sek-1_independent	-1.09026	2.5e-10	-0.289748	0.047282	-1.24807	1.02e-08	0.272263	0.0327122	0.399745	0.00298261
173360_at	Y71H2AR.1	WBGene00022188 /// Y71H2AR.1	status:Confirmed /// hypothetical protein	Cry5B_DOWN_kgb-1/sek-1_independent	-1.08956	3.03e-09	-0.606025	0.00096895	-1.10294	6.88e-07	-0.181304	0.19978	0.101536	0.466662
174350_at	Y60A3A.13	frs-3	phenylalanyl (F) tRNA Synthetase	Cry5B_DOWN_kgb-1/sek-1_independent	-1.08908	1.76e-08	-0.328627	0.0747175	-1.01242	9.79e-06	0.620475	0.000525401	-0.25713	0.104981
174747_s_at	Y34D9A.1	WBGene00021327 /// Y34D9A.1	status:Partially_confirmed /// hypothetical protein	Cry5B_DOWN_kgb-1/sek-1_independent	-1.0888	1.94e-09	-0.224284	0.160203	-0.955628	3.73e-06	0.292987	0.0394505	0.0316022	0.815049
189297_at	F42A9.5	cyp-33E2 /// WBGene00018334	CYtochrome P450 family /// locus:cyp-33E2	Cry5B_DOWN_kgb-1_dependent	-1.08821	1.41e-10	-0.0874942	0.517689	-0.902298	1.03e-06	-0.440354	0.000988225	-0.088677	0.44984
172025_x_at	C08B11.4	nrf-6 /// WBGene00003813	Nose Resistant to Fluoxetine /// locus:nrf-6	Cry5B_DOWN_kgb-1/sek-1_independent	-1.08798	1.45e-05	-0.646084	0.0283576	-1.19746	0.000272037	0.246232	0.311929	-0.156281	0.51793
189227_at	W07B8.1	W07B8.1 /// WBGene00021070	hypothetical protein /// thiol protease	Cry5B_DOWN_kgb-1/sek-1_independent	-1.08797	5.76e-09	-0.516264	0.00482978	-0.990602	5.34e-06	-0.145832	0.315891	0.429252	0.00645083
188078_at	F46B6.8	lipase /// WBGene00009773	hypothetical protein /// lipase	Cry5B_DOWN_kgb-1/sek-1_independent	-1.08657	0.000138511	0.389183	0.25244	-0.321155	0.342551	0.00674139	0.981443	0.466686	0.118122
180727_at	F49F1.5	F49F1.5 /// WBGene00018645	hypothetical protein /// status:Confirmed	Cry5B_DOWN_kgb-1/sek-1_independent	-1.08532	0.000633326	-0.660603	0.0990174	-0.24699	0.52569	-0.217876	0.518099	-1.17857	0.00186805
182841_at	D2096.2	praf-3	Prenylated Rab Acceptor 1 domain Family	Cry5B_DOWN_kgb-1/sek-1_independent	-1.08466	1.45e-12	-0.857063	5.01e-08	-0.991457	4.36e-09	-0.44818	6.27e-05	0.161733	0.0866872
184243_s_at	W01B11.3	nol-5 /// WBGene00020915	NucleOLar protein /// locus:nol-5	Cry5B_DOWN_kgb-1/sek-1_independent	-1.08465	1.07e-10	-0.14248	0.2876	-1.03336	9.77e-08	0.49517	0.000262599	0.159116	0.174061
172742_x_at	C08B11.4	nrf-6 /// WBGene00003813	Nose Resistant to Fluoxetine /// locus:nrf-6	Cry5B_DOWN_kgb-1/sek-1_independent	-1.08462	4.54e-05	-0.681668	0.0335649	-1.15496	0.000922011	0.259325	0.329176	-0.187038	0.479154
180426_at	W04C9.4	W04C9.4 /// WBGene00021026	hypothetical protein /// status:Confirmed	Cry5B_DOWN_kgb-1/sek-1_independent	-1.08436	2.53e-10	-0.353908	0.0172253	-1.12238	5.49e-08	0.0715624	0.552415	0.136017	0.263992
173972_s_at	C15F1.6	art-1 /// WBGene00000198	steroid Alpha ReducTase family /// locus:art-1	Cry5B_DOWN_kgb-1/sek-1_independent	-1.08416	4.24e-12	-0.445513	0.000568026	-1.05103	4.15e-09	-0.363463	0.00099567	0.012388	0.897627
171802_s_at	Y75B8A.24	WBGene00013557 /// Y75B8A.24	Phosphoinositide 3-kinase family, accessory domain (PIK domain) ; Phosphatidylinositol 3- and 4-kinases /// hypothetical protein	Cry5B_DOWN_kgb-1/sek-1_independent	-1.08415	2.96e-05	-0.28536	0.335139	-0.791988	0.0123266	0.0110869	0.965119	-0.323137	0.211124
182498_at	H25K10.1	H25K10.1 /// WBGene00010411	hypothetical protein /// status:Partially_confirmed	Cry5B_DOWN_kgb-1/sek-1_independent	-1.08413	1.04e-06	-0.950711	0.000396973	0.024599	0.914379	-0.268349	0.184921	-1.03807	2.94e-05
190858_s_at	M01F1.5	hmit-1.3 /// WBGene00010811	H(+)MyoInositol coTransporter /// locus:hmit-1.3	Cry5B_DOWN_kgb-1/sek-1_independent	-1.08236	1.04e-05	-0.00492758	0.985405	-1.11665	0.00040732	-0.233483	0.322668	0.0377424	0.871515
181431_at	B0507.3	B0507.3	hypothetical protein	Cry5B_DOWN_kgb-1/sek-1_independent	-1.0806	3.19e-09	-0.177552	0.271706	-0.687067	0.000269172	-0.406963	0.00701571	0.0486687	0.724443
184398_s_at	W06A11.4 /// ZC204.14	W06A11.4 /// WBGene00021055 /// WBGene00022564 /// ZC204.14	hypothetical protein /// status:Partially_confirmed /// status:Partially_confirmed /// hypothetical protein	Cry5B_DOWN_kgb-1_dependent	-1.07857	1.07e-08	-0.074829	0.661561	-0.928045	1.83e-05	-0.170105	0.256861	-0.118602	0.425532
183493_at	B0432.3	B0432.3 /// WBGene00015185	hypothetical protein /// status:Confirmed	Cry5B_DOWN_kgb-1/sek-1_independent	-1.078	2.94e-11	-0.437341	0.00162819	-1.07562	1.46e-08	-0.142303	0.188934	0.143182	0.186327
187195_at	Y54E10A.10	WBGene00021830 /// Y54E10A.10	status:Confirmed /// hypothetical protein	Cry5B_DOWN_kgb-1/sek-1_independent	-1.07753	2.2e-10	-0.0881473	0.520656	-1.04991	1.28e-07	0.697306	6.35e-06	0.0770408	0.516861
172063_x_at	T01B11.7	oat-1 /// WBGene00003837	Organic Anion Transporter /// locus:oat-1	Cry5B_DOWN_kgb-1/sek-1_independent	-1.07482	0.000678102	-1.27827	0.00304299	-1.11866	0.00799191	-0.259093	0.441963	-0.555029	0.107996
172046_x_at	W06D4.1	hgo-1 /// WBGene00001843	HomoGentisate Oxidase /// locus:hgo-1	Cry5B_DOWN_kgb-1/sek-1_independent	-1.0742	1.31e-11	-1.03481	1.27e-08	-1.28642	2.82e-10	-0.510744	4.66e-05	-0.0131285	0.896817
181995_at	F40G9.5	F40G9.5 /// WBGene00018241	hypothetical protein /// status:Partially_confirmed	Cry5B_DOWN_kgb-1/sek-1_independent	-1.07408	2.5e-12	-0.470626	0.000223443	-1.0755	1.46e-09	-0.771052	3.64e-08	-0.168299	0.0805682
193704_at	Y66H1A.4	WBGene00022046 /// Y66H1A.4	nucleolar protein required for pre-rRNA splicing /// hypothetical protein	Cry5B_DOWN_kgb-1/sek-1_independent	-1.07159	3.99e-09	-0.288156	0.0824583	-1.0585	1.25e-06	0.201214	0.156257	0.26323	0.0680523
190975_at	F37B1.1	gst-24 /// WBGene00001772	Glutathione S-Transferase /// locus:gst-24	Cry5B_DOWN_kgb-1/sek-1_independent	-1.07054	2.96e-07	-1.60167	1.23e-07	-1.61205	1.11e-07	0.419956	0.0279265	1.09745	4.01e-06
189019_at	C31E10.7	C31E10.7 /// WBGene00007848	hypothetical protein /// cytochrome b5	Cry5B_DOWN_kgb-1/sek-1_independent	-1.06837	1.72e-07	-0.506868	0.0181923	-0.969533	7.6e-05	-0.794305	0.000142522	0.0862535	0.620022
174930_at	K05B2.5	pes-22	Patterned Expression Site	Cry5B_DOWN_kgb-1/sek-1_independent	-1.06532	2.14e-05	-0.725205	0.0160584	-1.01379	0.00145919	-0.0186484	0.93877	-0.107214	0.659482
191747_s_at	W05E10.1	W05E10.1 /// WBGene00012280	hypothetical protein /// multidrug resistance protein	Cry5B_DOWN_kgb-1/sek-1_independent	-1.06506	2.15e-07	-0.931443	0.000135848	-0.934488	0.000131013	0.0618657	0.724669	-0.213924	0.230688
188625_at	C54G4.6	dod-18 /// WBGene00008316	Downstream Of DAF-16 (regulated by DAF-16) /// locus:dod-18	Cry5B_DOWN_kgb-1/sek-1_independent	-1.06463	2.25e-10	-0.377145	0.0101309	-1.05347	1.02e-07	0.207543	0.0869936	0.0982688	0.404862
188852_s_at	R09H10.5	R09H10.5 /// WBGene00011182	hypothetical protein /// EGF domains	Cry5B_DOWN_kgb-1/sek-1_independent	-1.06461	1.51e-08	-0.558682	0.00347684	-0.876804	4.05e-05	-0.129746	0.387417	-0.199155	0.189863
187065_s_at	ZC434.4	WBGene00013892 /// ZC434.4	status:Confirmed /// hypothetical protein	Cry5B_DOWN_kgb-1/sek-1_independent	-1.06393	9.44e-09	-0.25149	0.142345	-1.18172	4.61e-07	0.160262	0.274675	0.149372	0.307709
193035_at	F23B12.7	F23B12.7 /// WBGene00009084	hypothetical protein /// CCAAT binding factor 1 protein like	Cry5B_DOWN_kgb-1/sek-1_independent	-1.06391	8.85e-07	-0.136465	0.54066	-1.00476	0.000162525	0.382875	0.0568819	-0.107165	0.578737
191924_s_at	F27D4.5	tag-173 /// WBGene00006518	Temporarily Assigned Gene name /// locus:tag-173	Cry5B_DOWN_kgb-1/sek-1_independent	-1.06359	8.64e-13	-0.669207	1.12e-06	-1.21552	4.9e-11	-0.101199	0.251917	0.122765	0.167649
173860_s_at	F25H9.6	F25H9.6 /// WBGene00009138	hypothetical protein /// Yeast hypothetical 65.2 KD protein like	Cry5B_DOWN_kgb-1/sek-1_independent	-1.06231	4.85e-07	-0.13194	0.537467	-1.02089	8.52e-05	0.371857	0.0540965	0.248274	0.18757
192500_at	C14F5.2	WBGene00006980 /// zig-3	locus:zig-3 /// 2 (Zwei) IG-domain protein	Cry5B_DOWN_kgb-1/sek-1_independent	-1.06148	0.000212021	-0.453783	0.191189	-0.944578	0.0104559	-1.49877	4.19e-05	0.0728265	0.804795
189913_at	K09C4.1	K09C4.1	hypothetical protein	Cry5B_DOWN_kgb-1/sek-1_independent	-1.06041	8.43e-07	-0.901641	0.000468593	-0.193144	0.385615	-0.0833317	0.663411	-0.339317	0.0866527
177317_at	VC5.3	npa-1	Nematode Polyprotein Allergen related	Cry5B_DOWN_kgb-1/sek-1_independent	-1.06024	5.19e-09	-0.160571	0.323278	-0.866939	2.03e-05	-0.0953517	0.495536	-0.245896	0.0881004
192183_s_at	C33H5.12	rsp-6	SR Protein (splicing factor)	Cry5B_DOWN_kgb-1/sek-1_independent	-1.05894	1.94e-07	-0.483411	0.0233486	-1.13113	1.11e-05	-0.365443	0.0447075	0.360326	0.0474993
189699_at	F49E8.4	cdd-2 /// WBGene00000392	CytiDine Deaminase /// locus:cdd-2	Cry5B_DOWN_kgb-1/sek-1_independent	-1.05885	1.96e-06	-0.509948	0.0382508	-0.613231	0.0146819	-0.512695	0.0179659	-0.114848	0.571395
187218_at	R07E5.13	R07E5.13 /// WBGene00011119	hypothetical protein /// status:Confirmed	Cry5B_DOWN_kgb-1/sek-1_independent	-1.05851	2.88e-08	-0.697121	0.000692215	-0.998432	1.2e-05	-0.153838	0.322858	0.180674	0.247694
171969_x_at	ZK669.4	WBGene00014054 /// ZK669.4	lipoamide acyltransferase /// hypothetical protein	Cry5B_DOWN_kgb-1/sek-1_independent	-1.0584	2.34e-09	-0.536966	0.00190496	-1.14903	1.88e-07	-0.0300019	0.82118	0.0784834	0.55576
184721_s_at	ZK1127.4	WBGene00022851 /// ZK1127.4	status:Confirmed /// hypothetical protein	Cry5B_DOWN_kgb-1/sek-1_independent	-1.05456	6.74e-10	-0.110486	0.440536	-0.927867	1.54e-06	0.340523	0.0107769	0.179422	0.15525
189623_at	B0491.7	B0491.7 /// WBGene00007194	hypothetical protein /// diphthine synthase	Cry5B_DOWN_kgb-1/sek-1_independent	-1.05418	1.51e-10	-0.37867	0.0080221	-1.16353	1.18e-08	0.35033	0.00507375	0.23729	0.0461583
182645_at	F44E7.9	F44E7.9 /// WBGene00018431	hypothetical protein /// status:Partially_confirmed	Cry5B_DOWN_kgb-1/sek-1_independent	-1.05271	3.07e-09	-0.877784	1.06e-05	-0.963518	2.99e-06	-0.508557	0.00094904	0.0852407	0.526679
187629_at	C35D10.4	coq-8 /// WBGene00000767	COenzyme Q (ubiquinone) biosynthesis /// locus:coq-8	Cry5B_DOWN_kgb-1/sek-1_independent	-1.05267	9.99e-09	-0.330629	0.0564599	-1.05588	2.17e-06	0.302859	0.0446772	-0.150949	0.299304
188533_at	ZK742.5	lbp-4 /// WBGene00002256	Lipid Binding Protein /// locus:lbp-4	Cry5B_DOWN_kgb-1/sek-1_independent	-1.05244	3.77e-06	-0.486122	0.0558095	-1.14077	0.00010799	-0.398534	0.0689981	0.243971	0.253824
193111_s_at	K03A1.5	sur-5 /// WBGene00006351	SUppressor of activated let-60 Ras /// locus:sur-5	Cry5B_DOWN_kgb-1/sek-1_independent	-1.05151	3.59e-09	-0.769366	6.09e-05	-0.932182	5.28e-06	-0.415112	0.00529204	-0.204504	0.140357
179792_at	F53A3.7	F53A3.7 /// WBGene00018723	hypothetical protein /// status:Confirmed	Cry5B_DOWN_kgb-1/sek-1_independent	-1.0509	8.83e-10	-0.442004	0.00531327	-1.05508	2.68e-07	0.44633	0.00158675	0.0117843	0.924664
177394_at	M01F1.6	M01F1.6 /// WBGene00010812	hypothetical protein /// status:Confirmed	Cry5B_DOWN_kgb-1/sek-1_independent	-1.04931	1.66e-08	-0.538285	0.00430673	-0.975535	9.33e-06	-0.245207	0.107187	0.0787792	0.594407
178431_s_at	T20D3.3	T20D3.3	hypothetical protein	Cry5B_DOWN_kgb-1/sek-1_independent	-1.04918	1.6e-08	-0.435847	0.0168636	-1.19548	5.04e-07	0.39572	0.0127814	0.00520682	0.971773
187764_at	Y55F3AM.1	WBGene00021920 /// Y55F3AM.1	status:Confirmed /// hypothetical protein	Cry5B_DOWN_kgb-1/sek-1_independent	-1.04887	6.16e-09	-0.375832	0.0274714	-0.948576	6.17e-06	-0.232599	0.105182	0.0854752	0.54048
182046_at	K07A1.10	K07A1.10 /// WBGene00010616	hypothetical protein /// status:Partially_confirmed	Cry5B_DOWN_kgb-1/sek-1_independent	-1.0487	7.98e-07	-0.347041	0.121029	-0.926794	0.000305326	-0.52039	0.0107763	0.232437	0.225145
179409_at	T13H5.5	T13H5.5 /// WBGene00011759	hypothetical protein /// status:Partially_confirmed	Cry5B_DOWN_kgb-1/sek-1_independent	-1.04786	6.03e-10	-0.447206	0.00408208	-0.904117	1.87e-06	-0.0251818	0.836052	0.112209	0.361084
183378_at	F55G11.8	F55G11.8 /// WBGene00010128	hypothetical protein /// status:Confirmed	Cry5B_DOWN_kgb-1/sek-1_independent	-1.04759	3.85e-08	-0.167456	0.354204	-0.0352446	0.843867	-0.891648	8.78e-06	-2.71113	4.16e-14
175177_s_at	C28C12.9	acdh-13	Acyl CoA DeHydrogenase	Cry5B_DOWN_kgb-1/sek-1_independent	-1.04646	6.05e-09	-0.512529	0.00390297	-1.12897	4.83e-07	0.527507	0.000922628	0.0532281	0.701364
185387_s_at	Y53C10A.5	WBGene00013136 /// Y53C10A.5	status:Confirmed /// hypothetical protein	Cry5B_DOWN_kgb-1/sek-1_independent	-1.04571	6.62e-06	-0.840228	0.00282643	-1.36198	1.95e-05	-0.0161361	0.940962	0.00215156	0.99212
184128_s_at	Y45F3A.1	WBGene00012859 /// Y45F3A.1	status:Confirmed /// hypothetical protein	Cry5B_DOWN_kgb-1/sek-1_independent	-1.04473	1.1e-06	0.00441211	0.98409	-0.836464	0.00098366	1.24776	1.58e-06	0.291804	0.138207
175178_at	F22B7.5	dnj-10	DNaJ domain (prokaryotic heat shock protein)	Cry5B_DOWN_kgb-1/sek-1_independent	-1.04386	1.54e-06	-0.225988	0.32369	-1.13915	4.79e-05	0.443265	0.0325386	0.0634632	0.746368
192423_s_at	ZK809.4	ent-1 /// WBGene00001320	Equilibrative Nucleoside Transporter /// locus:ent-1	Cry5B_DOWN_kgb-1/sek-1_independent	-1.0407	1.23e-11	-0.473924	0.000357517	-0.863174	1.39e-07	0.256703	0.014718	0.0938638	0.342193
190324_at	E02H1.6	E02H1.6 /// WBGene00008458	hypothetical protein /// ATP binding protein	Cry5B_DOWN_kgb-1/sek-1_independent	-1.04013	8.55e-07	-0.375407	0.0939723	-1.05793	6.84e-05	-0.398571	0.0433045	0.204528	0.28226
180562_at	B0218.8	clec-52 /// WBGene00015052	C-type LECtin /// locus:clec-52	Cry5B_DOWN_kgb-1/sek-1_independent	-1.03935	0.00119784	0.407695	0.310962	-0.477691	0.237289	0.172945	0.616363	1.64958	8.52e-05
194008_s_at	T12D8.2	drr-2 /// WBGene00011730	Dietary Restriction Response (WT but not eat-2 lifespan increased) /// locus:drr-2	Cry5B_DOWN_kgb-1/sek-1_independent	-1.03896	1.08e-07	-0.551992	0.00758329	-1.19239	2.52e-06	-0.08583	0.601478	0.0315836	0.847165
192130_at	ZK856.10	WBGene00014111 /// ZK856.10	DNA directed RNA polymerase III /// hypothetical protein	Cry5B_DOWN_kgb-1_dependent	-1.03857	5.49e-09	-0.0148905	0.924868	-0.745273	0.000101546	0.309274	0.0325386	0.0427924	0.754587
192596_s_at	T03F7.7	T03F7.7	hypothetical protein	Cry5B_DOWN_kgb-1/sek-1_independent	-1.03845	0.000224964	-0.257777	0.44415	-0.897459	0.0129606	0.103342	0.721684	-0.636985	0.0371436
192240_s_at	F57B9.3 /// F57B9.6	F57B9.3 /// inf-1 /// WBGene00018997	hypothetical protein /// INitiation Factor /// Eukaryotic initiation factor 4A	Cry5B_DOWN_kgb-1/sek-1_independent	-1.03825	6.33e-06	-0.218611	0.384215	-0.935936	0.00103419	0.150949	0.48637	0.079897	0.71138
178534_s_at	T28D6.6	T28D6.6 /// WBGene00012126	hypothetical protein /// status:Confirmed	Cry5B_DOWN_kgb-1/sek-1_independent	-1.0378	4.66e-10	-0.360058	0.0147184	-1.14351	3.43e-08	-0.0667466	0.575447	0.287545	0.0230912
184916_at	Y49F6B.2	WBGene00021715 /// Y49F6B.2	status:Confirmed /// hypothetical protein	Cry5B_DOWN_kgb-1/sek-1_independent	-1.03747	3.24e-06	-0.653507	0.010938	-1.05122	0.000201142	0.450942	0.0372411	-0.0604316	0.768593
192098_at	F42G9.5	alh-11	ALdehyde deHydrogenase	Cry5B_DOWN_kgb-1/sek-1_independent	-1.03719	3.92e-09	-0.19714	0.21095	-0.591619	0.000880536	0.0796771	0.553491	-0.118394	0.381026
180778_at	F18C5.3	tag-184 /// WBGene00007050	Temporarily Assigned Gene name /// locus:tag-184	Cry5B_DOWN_kgb-1/sek-1_independent	-1.03692	2.12e-07	-0.0554998	0.778359	-1.14767	7.48e-06	0.603615	0.00176231	0.026262	0.877696
179658_at	W07G1.3	WBGene00012330 /// zip-3	locus:zip-3 /// bZIP transcription factor family	Cry5B_DOWN_kgb-1/sek-1_independent	-1.03582	1.22e-08	-0.630875	0.000887839	-0.984599	5.41e-06	-0.738179	3.51e-05	0.340919	0.0249795
189975_at	F08H9.5	clec-227 /// WBGene00008593	C-type LECtin /// locus:clec-227	Cry5B_DOWN_kgb-1/sek-1_independent	-1.03579	2.21e-07	-0.446613	0.0324182	-0.958027	7.34e-05	-0.0556161	0.745119	0.288949	0.101742
186990_s_at	T09A5.5	T09A5.5 /// WBGene00011634	hypothetical protein /// status:Confirmed	Cry5B_DOWN_kgb-1/sek-1_independent	-1.03469	3.6e-09	-0.389967	0.0177997	-0.970706	2.41e-06	-0.100039	0.454751	0.134364	0.317969
178199_s_at	F58B3.4	F58B3.4 /// WBGene00010231	hypothetical protein /// status:Partially_confirmed	Cry5B_DOWN_kgb-1/sek-1_independent	-1.03431	1.32e-10	-0.174595	0.180265	-0.706324	1.45e-05	0.22598	0.0508129	-0.0340612	0.75794
192388_at	K08C7.1	K08C7.1 /// WBGene00010646	hypothetical protein /// sodium/phosphate transport protein	Cry5B_DOWN_kgb-1/sek-1_independent	-1.03343	0.000302267	0.196242	0.568072	-0.716935	0.0461744	-0.674752	0.0316086	-0.376545	0.212745
189336_at	K09A11.3	cyp-14A2 /// WBGene00010706	CYtochrome P450 family /// locus:cyp-14A2	Cry5B_DOWN_kgb-1/sek-1_independent	-1.03265	8.06e-09	-0.568062	0.00176226	-1.23759	1.23e-07	-0.638267	0.000138883	0.24699	0.0866316
185040_at	R12E2.12	R12E2.12 /// WBGene00020037	hypothetical protein /// status:Confirmed	Cry5B_DOWN_kgb-1/sek-1_independent	-1.03222	7.6e-10	-0.389933	0.0103554	-1.03706	2.33e-07	-0.0902017	0.460331	0.00111073	0.992698
188598_at	R09D1.11	chitinase /// WBGene00011167	hypothetical protein /// chitinase	Cry5B_DOWN_kgb-1_dependent	-1.03179	2.48e-07	0.17167	0.390182	-0.787769	0.00060955	-0.545629	0.00410462	-0.172826	0.319338
175727_s_at	F39C12.2	add-1	ADDucin	Cry5B_DOWN_kgb-1/sek-1_independent	-1.0316	1.3e-07	-0.260089	0.180495	-0.918999	7.68e-05	-0.385183	0.0274981	-0.108556	0.511631
184080_at	T19B4.4	dnj-21 /// WBGene00001039	DNaJ domain (prokaryotic heat shock protein) /// locus:dnj-21	Cry5B_DOWN_kgb-1/sek-1_independent	-1.03002	1.08e-06	-0.561711	0.016412	-0.923116	0.000327238	-0.387083	0.0504138	0.100761	0.5947
179602_at	C18E9.5	C18E9.5 /// WBGene00007685	hypothetical protein /// status:Confirmed	Cry5B_DOWN_kgb-1/sek-1_independent	-1.02927	5.02e-09	-0.637786	0.00045734	-1.10655	4.31e-07	-0.220182	0.113208	0.205021	0.138699
186315_at	Y48C3A.10	WBGene00012992 /// Y48C3A.10	status:Confirmed /// hypothetical protein	Cry5B_DOWN_kgb-1/sek-1_independent	-1.02858	2.37e-10	-0.687265	2.86e-05	-0.975448	2.08e-07	-0.329066	0.00785613	0.0932471	0.414483
189804_s_at	F38H4.8	ech-2 /// WBGene00001151	Enoyl-CoA Hydratase /// locus:ech-2	Cry5B_DOWN_kgb-1/sek-1_independent	-1.02776	2.44e-13	-0.57966	2.13e-06	-1.17401	1.47e-11	-0.170529	0.0397333	0.158143	0.0548424
189160_at	ZK896.7	clec-186 /// WBGene00014138	C-type LECtin /// locus:clec-186	Cry5B_DOWN_kgb-1/sek-1_independent	-1.02757	1.99e-06	-0.389196	0.0969976	-1.69742	1.94e-07	-0.178096	0.369088	-1.10567	1.17e-05
187518_s_at	F54F2.8	prx-19 /// WBGene00004201	PeRoXisome assembly factor /// locus:prx-19	Cry5B_DOWN_kgb-1/sek-1_independent	-1.02673	2.51e-05	-0.255485	0.355446	-1.07505	0.000687397	-0.0139184	0.953163	0.0895572	0.705957
183698_at	F59A3.3	F59A3.3 /// WBGene00019076	hypothetical protein /// status:Confirmed	Cry5B_DOWN_kgb-1/sek-1_independent	-1.02629	7.61e-10	-0.424146	0.00567317	-0.975908	5.41e-07	-0.119016	0.329622	0.056005	0.64345
184167_s_at	W04B5.4	W04B5.4 /// WBGene00021021	hypothetical protein /// status:Confirmed	Cry5B_DOWN_kgb-1/sek-1_independent	-1.02439	2.44e-07	-0.492522	0.0191223	-1.04333	2.47e-05	-0.132261	0.440035	-0.0190996	0.910588
185237_s_at	C24D10.6	C24D10.6 /// WBGene00016057	hypothetical protein /// status:Partially_confirmed	Cry5B_DOWN_kgb-1/sek-1_independent	-1.02386	3.7e-10	-0.39601	0.00680362	-1.16677	1.59e-08	-0.229319	0.0578279	0.226097	0.0611368
192499_at	E04F6.3	maoc-1 /// WBGene00017123	MAO-C-like dehydratase domain /// locus:maoc-1	Cry5B_DOWN_kgb-1_dependent	-1.02374	2.57e-08	0.330052	0.063613	-0.853697	5.13e-05	-0.186091	0.216263	0.218693	0.148941
177876_at	F44G4.3	F44G4.3 /// WBGene00009713	hypothetical protein /// status:Confirmed	Cry5B_DOWN_kgb-1/sek-1_independent	-1.02356	1.6e-07	-0.714323	0.00108252	-0.945853	5.81e-05	0.345688	0.0465061	0.13238	0.426959
175591_s_at	C24B9.3	C24B9.3	hypothetical protein	Cry5B_DOWN_kgb-1/sek-1_independent	-1.02083	0.00036327	-0.579111	0.103521	-0.955397	0.0105407	-0.180587	0.546569	-0.0802247	0.788093
171911_x_at	F53F4.11	F53F4.11 /// WBGene00009993	hypothetical protein /// status:Confirmed	Cry5B_DOWN_kgb-1/sek-1_independent	-1.02067	1.43e-05	-0.227107	0.38713	-0.855267	0.00320721	0.516897	0.0304196	0.137072	0.544824
175107_s_at	Y66D12A.22	tin-10 /// WBGene00006573	Transport to INner mitochondrial membrane (yeast TIM) /// locus:tin-10	Cry5B_DOWN_kgb-1/sek-1_independent	-1.01722	9.96e-11	-0.237335	0.0651988	-0.969792	9.07e-08	0.182856	0.0981255	0.128841	0.236126
185456_at	H41C03.3	H41C03.3 /// WBGene00019270	hypothetical protein /// status:Partially_confirmed	Cry5B_DOWN_kgb-1/sek-1_independent	-1.01698	0.000451972	-0.378312	0.2872	-0.591107	0.102707	-0.00157374	0.995864	-0.419	0.177132
184745_at	C43E11.9	C43E11.9 /// WBGene00016607	hypothetical protein /// status:Confirmed	Cry5B_DOWN_kgb-1/sek-1_independent	-1.01687	2.69e-12	-0.445184	0.000234854	-1.01256	1.72e-09	0.358444	0.000494126	0.283614	0.00378296
190547_at	Y110A7A.4	WBGene00022455 /// Y110A7A.4	thymidylate synthase /// hypothetical protein	Cry5B_DOWN_kgb-1/sek-1_independent	-1.01568	7.11e-07	-0.432797	0.0482813	-1.17771	1.15e-05	-0.402202	0.0352808	-0.00684709	0.969805
192357_at	W06D12.3	fat-5 /// WBGene00001397	FATty acid desaturase /// locus:fat-5	Cry5B_DOWN_kgb-1/sek-1_independent	-1.01543	1.12e-06	-0.50445	0.0273778	-0.874404	0.000499202	-0.753945	0.000521126	-0.0216581	0.907544
193951_at	T23F6.4	rbd-1 /// WBGene00004315	RBD (RNA binding domain) protein /// locus:rbd-1	Cry5B_DOWN_kgb-1/sek-1_independent	-1.01471	4.46e-06	-0.23071	0.336032	-1.1355	8.62e-05	0.518099	0.0185138	-0.127739	0.535823
192628_at	F11A5.10	glc-1 /// WBGene00001591	Glutamate-gated ChLoride channel /// locus:glc-1	Cry5B_DOWN_kgb-1/sek-1_independent	-1.01454	8.5e-05	0.313474	0.301169	-0.16435	0.584247	-0.376677	0.156166	-0.47402	0.0782963
178751_at	C03A3.2	C03A3.2 /// WBGene00007267	hypothetical protein /// status:Confirmed	Cry5B_DOWN_kgb-1/sek-1_independent	-1.01441	4.85e-05	-0.738866	0.0159627	-0.546147	0.0662689	-0.826073	0.00280267	-0.175764	0.479505
189732_at	F49E12.9	F49E12.9	hypothetical protein	Cry5B_DOWN_kgb-1_dependent	-1.0143	4.7e-06	0.435407	0.078167	-0.933054	0.000700415	-0.953102	0.000127696	-0.240122	0.251498
191435_s_at	T01B11.7	oat-1 /// WBGene00003837	Organic Anion Transporter /// locus:oat-1	Cry5B_DOWN_kgb-1/sek-1_independent	-1.01392	0.00132443	-0.830739	0.0438751	-0.819357	0.0465716	-0.629706	0.0745176	-0.523102	0.133935
186789_s_at	F36G3.2	F36G3.2 /// WBGene00009483	hypothetical protein /// status:Confirmed	Cry5B_DOWN_kgb-1/sek-1_independent	-1.01354	5.99e-09	-0.339375	0.03774	-0.871401	1.19e-05	-0.904113	9.56e-07	0.294033	0.0376658
183012_at	C18A3.3	C18A3.3 /// WBGene00015941	hypothetical protein /// status:Confirmed	Cry5B_DOWN_kgb-1/sek-1_independent	-1.01311	3.24e-11	-0.377782	0.00337696	-1.04644	8.89e-09	0.160275	0.120458	0.334213	0.00285903
178409_s_at	F58B3.3	lys-6 /// WBGene00003095	LYSozyme /// locus:lys-6	Cry5B_DOWN_kgb-1/sek-1_independent	-1.01242	1.89e-05	-0.534165	0.0531292	-1.02846	0.000739357	-0.0459484	0.840667	0.374503	0.111971
184453_at	W06B11.3	dct-11 /// WBGene00021060	DAF-16/FOXO Controlled, germline Tumor affecting /// locus:dct-11	Cry5B_DOWN_kgb-1/sek-1_independent	-1.01236	1.19e-06	-0.205573	0.345436	-0.0580389	0.787901	-0.143787	0.444364	-0.175313	0.352696
186560_at	Y116A8C.27	WBGene00013804 /// Y116A8C.27	status:Confirmed /// hypothetical protein	Cry5B_DOWN_kgb-1/sek-1_independent	-1.01221	2.11e-08	-0.293048	0.0896174	-0.987771	5.92e-06	-0.23061	0.120785	0.235079	0.114147
173103_s_at	K07B1.4	K07B1.4	hypothetical protein	Cry5B_DOWN_kgb-1/sek-1_independent	-1.01181	3.54e-08	-0.225964	0.197608	-1.13538	1.29e-06	-0.360345	0.0231333	0.38197	0.0168198
176955_at	Y105E8A.4	ech-7 /// WBGene00001156	Enoyl-CoA Hydratase /// locus:ech-7	Cry5B_DOWN_kgb-1/sek-1_independent	-1.01163	1.93e-05	0.291943	0.275865	-1.07355	0.000494272	-0.992991	0.000253022	0.0822944	0.719383
191555_s_at	F58B3.5	mrs-1 /// WBGene00003415	Methionyl tRNA Synthetase /// locus:mrs-1	Cry5B_DOWN_kgb-1/sek-1_independent	-1.01155	4.42e-12	-0.448853	0.00026796	-0.46283	0.00019358	-0.271924	0.00598461	0.230582	0.0169993
175754_s_at	B0564.1	exos-4.1	EXOSome (multiexonuclease complex) component	Cry5B_DOWN_kgb-1/sek-1_independent	-1.01146	4.1e-06	-0.00615768	0.979089	-1.27783	1.84e-05	-0.049982	0.806076	0.425563	0.0463839
174846_at	R02F2.7	R02F2.7 /// WBGene00019836	hypothetical protein /// status:Partially_confirmed	Cry5B_DOWN_kgb-1/sek-1_independent	-1.01054	7.26e-07	-0.162463	0.438359	-1.06081	4.12e-05	0.869771	7.88e-05	0.104219	0.564664
175145_s_at	C34E10.11	C34E10.11 /// WBGene00016412	hypothetical protein /// status:Partially_confirmed	Cry5B_DOWN_kgb-1/sek-1_independent	-1.01051	2.06e-08	-0.296983	0.0847621	-0.963052	7.99e-06	-0.056549	0.694811	0.0551833	0.701799
185786_at	Y39A1A.14	WBGene00012652 /// Y39A1A.14	status:Confirmed /// hypothetical protein	Cry5B_DOWN_kgb-1/sek-1_independent	-1.01007	3.11e-13	-0.141259	0.128858	-0.995849	2.8e-10	0.77754	1.77e-09	0.0688412	0.383767
184720_at	ZK1127.4	WBGene00022851 /// ZK1127.4	status:Confirmed /// hypothetical protein	Cry5B_DOWN_kgb-1/sek-1_independent	-1.00979	4.35e-08	-0.222903	0.208139	-1.26943	2.82e-07	0.194188	0.205546	0.239846	0.121549
193927_s_at	Y48A6B.7	WBGene00012968 /// Y48A6B.7	Cytidine and deoxycytidylate deaminases zinc-binding region /// hypothetical protein	Cry5B_DOWN_kgb-1/sek-1_independent	-1.00966	0.000881691	0.628415	0.103128	-1.13228	0.00580459	0.0997201	0.757943	0.222055	0.494506
187341_s_at	B0280.9	B0280.9 /// WBGene00015104	hypothetical protein /// status:Confirmed	Cry5B_DOWN_kgb-1/sek-1_independent	-1.00886	5.17e-08	-0.246345	0.169891	-0.888089	4.47e-05	0.408461	0.0127874	0.0336464	0.824796
189646_at	K09C4.5	K09C4.5 /// WBGene00019550	hypothetical protein /// sugar transporter	Cry5B_DOWN_kgb-1/sek-1_independent	-1.00882	0.000897579	-0.458179	0.228276	0.0762661	0.838331	-1.04534	0.00366023	-1.91161	6.19e-06
183527_s_at	C14C6.5	C14C6.5 /// WBGene00015759	hypothetical protein /// status:Confirmed	Cry5B_DOWN_kgb-1/sek-1_independent	-1.00776	6.51e-12	-0.417034	0.000659236	-1.0497	1.76e-09	-0.456179	5.39e-05	-0.96505	6.1e-10
176590_at	Y97E10AL.3	WBGene00022394 /// Y97E10AL.3	status:Confirmed /// hypothetical protein	Cry5B_DOWN_kgb-1/sek-1_independent	-1.00618	8.36e-11	-0.575298	9.31e-05	-1.03496	2.25e-08	-0.0968201	0.360199	0.0726511	0.490437
189854_s_at	F37C4.6	F37C4.6 /// WBGene00018146	hypothetical protein /// phytoene desaturase	Cry5B_DOWN_kgb-1/sek-1_independent	-1.00531	3.24e-08	-0.98169	8.32e-06	-0.894486	2.76e-05	-0.836606	1.03e-05	0.04327	0.768877
183139_at	F15A4.11	tag-281 /// WBGene00044323	Temporarily Assigned Gene name /// locus:tag-281	Cry5B_DOWN_kgb-1/sek-1_independent	-1.0052	8.08e-06	-0.567247	0.0292943	-1.20995	6.14e-05	-0.457018	0.0411096	0.32248	0.1396
177108_at	Y38C1AA.11	prdx-6 /// WBGene00021401	PeRoxireDoXin /// locus:prdx-6	Cry5B_DOWN_kgb-1_dependent	-1.00487	1.8e-08	0.0623232	0.704192	-1.12021	7.77e-07	-2.59711	1.72e-14	0.0194141	0.89121
187699_at	T20B12.1	T20B12.1 /// WBGene00020600	hypothetical protein /// status:Partially_confirmed	Cry5B_DOWN_kgb-1/sek-1_independent	-1.00286	5.99e-05	-0.198282	0.492244	-1.06891	0.00112911	0.807439	0.00351652	-0.162529	0.515444
190200_at	C47A10.5	C47A10.5 /// WBGene00008127	hypothetical protein /// D-amino acid oxidase	Cry5B_DOWN_kgb-1_dependent	-1.00174	1.15e-06	0.195047	0.36418	-1.0768	4.5e-05	-0.371855	0.0539139	0.348441	0.0694284
190108_at	C48B6.2	C48B6.2 /// WBGene00016740	hypothetical protein /// ribosomal protein	Cry5B_DOWN_kgb-1/sek-1_independent	-1.0016	1.66e-08	-0.430122	0.0140777	-1.09536	9.6e-07	0.339559	0.0235782	0.114938	0.417916
193161_at	K01G5.5	K01G5.5 /// WBGene00010478	hypothetical protein /// centromere/microtubule binding protein	Cry5B_DOWN_kgb-1_dependent	-1.00138	1.29e-10	0.0507426	0.681175	-1.09499	1.2e-08	0.971773	7.94e-09	0.191995	0.082993
1.5-fold up	1.5X cutoff
Probeset ID	Ensembl	Gene Symbol	Gene Title	log 2 (wt:5B/C)	p-value (wt:5B/C)
185253_at	C37C3.10	C37C3.10 /// WBGene00016502	hypothetical protein /// status:Partially_confirmed	6.68264	6.68e-26
177816_at	F49H6.3	F49H6.3 /// WBGene00009907	hypothetical protein /// status:Predicted	6.54134	1.37e-21
180642_at	F53A9.2	F53A9.2 /// WBGene00018725	hypothetical protein /// status:Confirmed	6.29626	1.21e-24
184400_at	F22H10.2	F22H10.2 /// WBGene00017726	hypothetical protein /// status:Partially_confirmed	6.15996	1.82e-18
179457_at	B0024.4	B0024.4 /// WBGene00007097	hypothetical protein /// status:Confirmed	6.06139	9.74e-14
178312_at	T27C5.8	T27C5.8 /// WBGene00012081	hypothetical protein /// status:Partially_confirmed	6.02434	3.99e-22
182428_s_at	Y22F5A.6	lys-3 /// WBGene00003092	LYSozyme /// locus:lys-3	5.69898	1.12e-24
184508_s_at	W09G12.7	W09G12.7 /// WBGene00021121	hypothetical protein /// status:Partially_confirmed	5.59087	1.28e-22
180920_s_at	ZK1037.6	WBGene00014194 /// ZK1037.6	status:Partially_confirmed /// hypothetical protein	5.58992	5.54e-20
177468_at	ZK896.4	WBGene00014135 /// ZK896.4	status:Partially_confirmed /// hypothetical protein	5.5273	6.8e-16
194098_at	ZK1037.5	nhr-247 /// WBGene00014193	Nuclear Hormone Receptor family /// locus:nhr-247	5.386	2.09e-28
191038_at	C02F5.8	tsp-1 /// WBGene00006627	TetraSPanin family /// locus:tsp-1	5.18804	6.06e-24
182815_at	T24C4.4	T24C4.4 /// WBGene00020760	hypothetical protein /// status:Confirmed	5.14545	7.23e-13
177680_at	ZK896.5	WBGene00014136 /// ZK896.5	status:Partially_confirmed /// hypothetical protein	5.11788	3.22e-17
184208_at	Y17G7B.14	WBGene00012467 /// Y17G7B.14	status:Partially_confirmed /// hypothetical protein	5.02505	3.57e-20
183142_at	B0348.2	B0348.2 /// WBGene00015152	hypothetical protein /// status:Partially_confirmed	4.91359	1.4e-20
181459_at	F49H6.13	F49H6.13 /// WBGene00009914	hypothetical protein /// status:Partially_confirmed	4.64911	4.38e-17
172793_x_at	T10H4.12	cpr-3 /// WBGene00000783	Cysteine PRotease related /// locus:cpr-3	4.52478	9.35e-16
184107_at	K09D9.1	K09D9.1 /// WBGene00019564	hypothetical protein /// status:Confirmed	4.48641	1.48e-11
172069_x_at	T10H4.12	cpr-3 /// WBGene00000783	Cysteine PRotease related /// locus:cpr-3	4.4724	3.21e-15
175462_s_at	T12A7.1	gem-4 /// WBGene00001577	Gon-2 Extragenic Modifier /// locus:gem-4	4.26536	1.41e-16
177771_at	R08H2.8	R08H2.8 /// WBGene00011149	hypothetical protein /// status:Predicted	4.2523	2.89e-17
176349_s_at	T24E12.5	T24E12.5 /// WBGene00020774	hypothetical protein /// status:Partially_confirmed	4.22198	6.47e-15
186273_at	R07C12.1	R07C12.1 /// WBGene00019931	hypothetical protein /// status:Partially_confirmed	4.17081	2.18e-18
183639_at	F13A7.11	F13A7.11 /// WBGene00008726	hypothetical protein /// status:Confirmed	4.16015	5.27e-15
172193_at	T12D8.5	T12D8.5 /// WBGene00011733	hypothetical protein /// status:Confirmed	4.13718	7.52e-20
184313_s_at	K11H12.4	K11H12.4 /// WBGene00019660	hypothetical protein /// status:Partially_confirmed	4.05596	2.65e-13
186383_at	T19D12.4	T19D12.4	hypothetical protein	4.0324	2.85e-11
183381_at	C50F7.5	C50F7.5 /// WBGene00016845	hypothetical protein /// status:Partially_confirmed	3.86837	8.84e-16
181475_at	K04A8.8	spp-20 /// WBGene00005005	SaPosin-like Protein family /// locus:spp-20	3.8271	1.96e-25
177681_s_at	ZK896.5	WBGene00014136 /// ZK896.5	status:Partially_confirmed /// hypothetical protein	3.74632	7.06e-13
187523_s_at	H06H21.10	tat-2	Transbilayer Amphipath Transporters (subfamily IV P-type ATPase)	3.73063	3.96e-16
177903_s_at	F09B9.1	oac-14 /// WBGene00008602	O-ACyltransferase homolog /// locus:oac-14	3.72813	2.4e-09
181555_at	B0496.7	valv-1 /// WBGene00015216	VALVe cells defective /// locus:valv-1	3.6601	1.1e-15
174073_at	---	---	---	3.65846	2.53e-11
184711_at	C49G7.10	C49G7.10 /// WBGene00016788	hypothetical protein /// status:Confirmed	3.60624	1.63e-07
180453_at	F53A9.1	F53A9.1 /// WBGene00018724	hypothetical protein /// status:Partially_confirmed	3.59554	5.74e-22
188927_at	C02F5.11	tsp-2 /// WBGene00006628	TetraSPanin family /// locus:tsp-2	3.57751	2.38e-22
187338_at	C45G9.7	C45G9.7 /// WBGene00016678	hypothetical protein /// status:Partially_confirmed	3.50409	1.03e-19
178067_at	F48F7.7	F48F7.7 /// WBGene00009852	hypothetical protein /// status:Partially_confirmed	3.48183	2.51e-19
173704_s_at	W07B8.4	W07B8.4 /// WBGene00021072	hypothetical protein /// thiol protease	3.44908	6.2e-15
179430_s_at	C49C3.9	C49C3.9 /// WBGene00008199	hypothetical protein /// status:Partially_confirmed	3.44827	2.55e-17
185145_at	Y46D2A.2	WBGene00021590 /// Y46D2A.2	status:Partially_confirmed /// hypothetical protein	3.44162	3.24e-16
177701_s_at	K08D8.6	K08D8.6 /// WBGene00010660	hypothetical protein /// status:Confirmed	3.37139	8.58e-11
185669_at	Y75B8A.39	WBGene00023483 /// Y75B8A.39	status:Predicted /// hypothetical protein	3.28536	2.63e-15
183324_at	K10D11.5	K10D11.5 /// WBGene00010749	hypothetical protein /// status:Partially_confirmed	3.23641	2.08e-19
182654_at	C54D10.7	dct-3 /// WBGene00008301	DAF-16/FOXO Controlled, germline Tumor affecting /// locus:dct-3	3.22782	7.87e-21
189511_at	Y47G6A.5	Y47G6A.5	hypothetical protein	3.19096	4.67e-11
173224_s_at	C17C3.4	ins-11 /// WBGene00002094	INSulin related /// locus:ins-11	3.18497	1.12e-13
185425_at	Y38E10A.5	clec-4 /// WBGene00012583	C-type LECtin /// locus:clec-4	3.18347	3.33e-12
178830_at	B0001.1	lin-24 /// WBGene00003010	abnormal cell LINeage /// locus:lin-24	3.18094	2.3e-18
173159_s_at	Y70C5C.6	nhr-112	Nuclear Hormone Receptor family	3.1189	5.35e-16
191333_at	Y51A2D.11	ttr-26 /// WBGene00013079	TransThyretin-Related family domain /// locus:ttr-26	3.11165	2.77e-09
185837_at	F21C10.4	F21C10.4 /// WBGene00017654	hypothetical protein /// status:Partially_confirmed	3.10739	9.51e-17
176209_at	Y58A7A.5	WBGene00021979 /// Y58A7A.5	status:Predicted /// hypothetical protein	3.10154	1.55e-06
179069_at	C08E8.4	C08E8.4 /// WBGene00007440	hypothetical protein /// status:Partially_confirmed	3.0731	1.32e-09
191219_at	Y41C4A.11	WBGene00012757 /// Y41C4A.11	WD domain, G-beta repeat /// hypothetical protein	3.05821	9.47e-11
177700_at	K08D8.6	K08D8.6 /// WBGene00010660	hypothetical protein /// status:Confirmed	3.04569	1.25e-11
175175_at	F10E9.12	F10E9.12 /// WBGene00017361	hypothetical protein /// status:Confirmed	3.03557	6.13e-13
179914_at	F35E12.8	F35E12.8 /// WBGene00009432	hypothetical protein /// status:Partially_confirmed	3.0343	2.52e-13
180204_at	F35E12.9	F35E12.9	hypothetical protein	3.02044	2.31e-11
175504_at	F17C11.11	F17C11.11 /// WBGene00008922	hypothetical protein /// status:Confirmed	3.01817	4.75e-08
179489_s_at	R102.5	R102.5	hypothetical protein	2.97096	1.42e-16
186267_at	H14E04.1	H14E04.1 /// WBGene00019198	hypothetical protein /// status:Partially_confirmed	2.94741	1.82e-09
192613_at	Y70C5C.6	nhr-112	Nuclear Hormone Receptor family	2.92949	4.41e-16
173558_at	ZC443.3	WBGene00013898 /// ZC443.3	status:Partially_confirmed /// hypothetical protein	2.92179	1.61e-11
181629_at	C31B8.4	C31B8.4 /// WBGene00016281	hypothetical protein /// status:Partially_confirmed	2.91081	3.07e-17
180331_at	ZK1037.3	srt-22 /// WBGene00014191	Serpentine Receptor, class T /// locus:srt-22	2.89739	8.32e-14
178425_at	K08D8.6	K08D8.6 /// WBGene00010660	hypothetical protein /// status:Confirmed	2.85405	2.21e-09
191378_at	T12G3.4	T12G3.4 /// WBGene00011739	hypothetical protein /// strictosidine synthase like	2.8539	1.45e-15
172270_x_at	R102.5	R102.5	hypothetical protein	2.8336	5.23e-17
181628_at	F39G3.4	F39G3.4 /// WBGene00018209	hypothetical protein /// status:Partially_confirmed	2.83208	1.11e-15
185229_at	Y39B6A.5	WBGene00012668 /// Y39B6A.5	status:Confirmed /// hypothetical protein	2.83183	2.54e-17
172744_at	K11G9.6	mtl-1 /// WBGene00003473	MeTaLlothionein /// locus:mtl-1	2.83008	3.35e-10
182348_at	C39B5.7	fbxa-12 /// WBGene00016525	F-box A protein /// locus:fbxa-12	2.81624	4.13e-19
181539_at	F16B4.2	F16B4.2	hypothetical protein	2.81587	2.04e-16
189519_at	R08F11.3	cyp-33C8 /// WBGene00019967	CYtochrome P450 family /// locus:cyp-33C8	2.79699	2.14e-09
178441_at	C34C6.7	C34C6.7 /// WBGene00007919	hypothetical protein /// status:Partially_confirmed	2.79461	2.16e-10
188010_at	Y39B6A.24	WBGene00012683 /// Y39B6A.24	status:Partially_confirmed /// hypothetical protein	2.79207	5.34e-11
178767_at	C10C5.2	C10C5.2 /// WBGene00007506	hypothetical protein /// status:Partially_confirmed	2.7819	4.78e-08
179786_at	Y51A2B.1	---	---	2.77148	7.34e-09
183702_at	K05B2.4	K05B2.4 /// WBGene00019404	hypothetical protein /// status:Partially_confirmed	2.72846	2.28e-17
181941_s_at	F37C4.5	F37C4.5	hypothetical protein	2.72102	1.62e-16
189578_at	T10B9.2	cyp-13A5 /// WBGene00011672	CYtochrome P450 family /// locus:cyp-13A5	2.70334	2.24e-07
177959_at	C36B1.6	C36B1.6	hypothetical protein	2.69799	6.42e-15
189087_s_at	T27E4.2 /// T27E4.8	hsp-16.1 /// hsp-16.11 /// WBGene00002015 /// WBGene00002017	Heat Shock Protein /// Heat Shock Protein /// locus:hsp-16.1 /// locus:hsp-16.11	2.69264	2.23e-08
173658_at	F15A8.6	esterase /// WBGene00017478	hypothetical protein /// esterase	2.665	2.38e-14
183263_s_at	F59B1.8	F59B1.8 /// WBGene00019100	hypothetical protein /// status:Partially_confirmed	2.65813	6.19e-09
177894_at	C01A2.4	C01A2.4 /// WBGene00007216	hypothetical protein /// status:Confirmed	2.65463	8.38e-18
172363_x_at	F53A9.6	F53A9.6 /// WBGene00018729	hypothetical protein /// status:Confirmed	2.63225	5.76e-18
187992_at	F47H4.10	skr-5 /// WBGene00004811	SKp1 Related (ubiquitin ligase complex component) /// locus:skr-5	2.62118	3.01e-15
186413_at	H20E11.1	H20E11.1	hypothetical protein	2.59146	7.25e-13
180612_s_at	F53A9.8	F53A9.8 /// WBGene00018731	hypothetical protein /// status:Confirmed	2.58481	1.36e-18
178412_at	R02D5.3	R02D5.3 /// WBGene00010977	hypothetical protein /// status:Confirmed	2.58006	1.53e-14
185153_s_at	F35E12.10	F35E12.10 /// WBGene00009434	hypothetical protein /// status:Partially_confirmed	2.57913	4.02e-18
190566_at	T12G3.1	T12G3.1 /// WBGene00011737	hypothetical protein /// Drosphila REF (2)P like	2.57598	7.25e-11
190965_at	T27C10.4	bath-25 /// WBGene00020859	BTB and MATH domain containing /// locus:bath-25	2.57544	2.59e-15
185588_at	K02G10.1	K02G10.1 /// WBGene00019344	hypothetical protein /// status:Confirmed	2.5745	1.14e-14
188539_s_at	F15A8.6	esterase /// WBGene00017478	hypothetical protein /// esterase	2.57219	6.55e-13
179204_s_at	T27F2.4	T27F2.4 /// WBGene00012101	hypothetical protein /// status:Confirmed	2.57007	3.09e-17
175151_at	F53C11.1	F53C11.1 /// WBGene00009971	hypothetical protein /// status:Confirmed	2.56655	1.19e-06
188156_at	C52A10.1	carboxylesterase /// WBGene00016862	hypothetical protein /// carboxylesterase	2.55161	2.11e-11
175304_at	F07H5.10	F07H5.10 /// WBGene00008561	hypothetical protein /// status:Partially_confirmed	2.54306	1.37e-13
191543_at	C04G6.5	C04G6.5 /// WBGene00015455	hypothetical protein /// salt-stress induced peptide	2.53719	3.08e-17
182513_at	F08F1.8	tth-1 /// WBGene00006649	Tetra THymosin (four thymosin repeat protein) /// locus:tth-1	2.51864	3.89e-16
180364_s_at	F23C8.6	F23C8.6 /// WBGene00017735	hypothetical protein /// status:Confirmed	2.50841	1.58e-13
182403_at	ZK418.7	WBGene00022736 /// ZK418.7	status:Partially_confirmed /// hypothetical protein	2.47566	4.18e-19
182388_at	F53C11.1	F53C11.1 /// WBGene00009971	hypothetical protein /// status:Confirmed	2.46817	5.34e-06
184624_s_at	C25H3.10	C25H3.10	hypothetical protein	2.4516	5.9e-12
193654_at	F40F9.2	tag-120 /// WBGene00006470	Temporarily Assigned Gene name /// locus:tag-120	2.44546	9.76e-19
178432_s_at	ZC443.3	WBGene00013898 /// ZC443.3	status:Partially_confirmed /// hypothetical protein	2.44448	4.94e-10
186211_at	Y60C6A.1	WBGene00022013 /// Y60C6A.1	status:Partially_confirmed /// hypothetical protein	2.43295	2.46e-13
193986_s_at	F08C6.4	sto-1	STOmatin	2.41436	4.95e-12
179511_at	F20G2.5	F20G2.5 /// WBGene00008988	hypothetical protein /// status:Partially_confirmed	2.41144	3.52e-10
174957_s_at	F52F10.3	oac-31 /// WBGene00018707	O-ACyltransferase homolog /// locus:oac-31	2.4013	1.16e-10
175870_s_at	Y34F4.4	WBGene00021339 /// Y34F4.4	status:Partially_confirmed /// hypothetical protein	2.38018	3.12e-10
171737_x_at	T12G3.1	T12G3.1 /// WBGene00011737	hypothetical protein /// Drosphila REF (2)P like	2.3552	7.94e-11
179417_at	F56D5.6	F56D5.6 /// WBGene00010150	hypothetical protein /// status:Partially_confirmed	2.34824	3.53e-12
184207_at	Y17G7B.11	WBGene00012464 /// Y17G7B.11	status:Partially_confirmed /// hypothetical protein	2.34013	5.65e-14
174627_at	F47A4.5	F47A4.5 /// WBGene00009801	hypothetical protein /// patatin domain and ankyrin-like domain	2.34004	2.75e-12
178264_at	F01D5.8	F01D5.8 /// WBGene00008498	hypothetical protein /// status:Confirmed	2.33753	1.47e-17
178635_at	F11A6.2	scrm-4 /// WBGene00008681	SCRaMblase (phospholipid scramblase) /// locus:scrm-4	2.33612	2e-13
185069_s_at	ZK1055.6	ZK1055.6	hypothetical protein	2.33426	8.08e-14
186444_s_at	ZK1055.7	WBGene00022848 /// ZK1055.7	status:Partially_confirmed /// hypothetical protein	2.33173	1.25e-12
174012_s_at	F53B2.8	F53B2.8 /// WBGene00009957	hypothetical protein /// status:Confirmed	2.3112	3.33e-08
194201_x_at	Y39E4A.2	ttm-1	Toxin-regulated Target of p38MAPK	2.30135	1.58e-12
178232_at	M02B1.2	M02B1.2 /// WBGene00010827	hypothetical protein /// status:Partially_confirmed	2.29169	1.96e-11
186994_at	Y53G8AR.3	ral-1 /// WBGene00021811	RAL (Ras-related GTPase) homolog /// locus:ral-1	2.27874	3.76e-06
173274_s_at	W01F3.2	W01F3.2 /// WBGene00012185	hypothetical protein /// status:Confirmed	2.27038	1.39e-06
184840_at	Y46G5A.20	WBGene00012910 /// Y46G5A.20	status:Confirmed /// hypothetical protein	2.26886	9.39e-13
192959_at	F47A4.5	F47A4.5 /// WBGene00009801	hypothetical protein /// patatin domain and ankyrin-like domain	2.26872	1.64e-13
190978_at	K12G11.3	sodh-1 /// WBGene00010790	SOrbitol DeHydrogenase family /// locus:sodh-1	2.26668	3.07e-12
190548_at	Y18D10A.20	pfn-1 /// WBGene00003989	ProFiliN /// locus:pfn-1	2.26418	1.82e-16
184393_at	C33H5.13	C33H5.13 /// WBGene00016379	hypothetical protein /// status:Confirmed	2.25324	3.46e-14
175195_at	T09F5.12	---	---	2.23421	1.1e-10
186316_s_at	Y39E4A.2	ttm-1	Toxin-regulated Target of p38MAPK	2.22912	6.46e-14
181857_at	C06E4.8	C06E4.8 /// WBGene00015537	hypothetical protein /// status:Predicted	2.20631	2.08e-13
179214_at	F54B8.4	F54B8.4 /// WBGene00010019	hypothetical protein /// status:Partially_confirmed	2.20112	1.63e-08
188063_s_at	M28.6	lact-3 /// WBGene00010897	beta-LACTamase domain containing /// locus:lact-3	2.20097	6.44e-14
186969_at	Y116A8C.29	WBGene00013806 /// Y116A8C.29	status:Partially_confirmed /// hypothetical protein	2.19449	7.97e-16
184853_at	C18A11.1	C18A11.1 /// WBGene00015947	hypothetical protein /// status:Confirmed	2.18542	1.2e-08
180810_at	R10D12.9	R10D12.9 /// WBGene00011190	hypothetical protein /// status:Confirmed	2.15827	8.9e-09
174438_at	ZK593.6	lgg-2 /// WBGene00002981	LC3, GABARAP and GATE-16 family /// locus:lgg-2	2.1541	1.37e-12
191445_at	F01D4.2	ugt-44 /// WBGene00008486	UDP-GlucuronosylTransferase /// locus:ugt-44	2.1517	6.63e-06
173634_at	M28.6	lact-3 /// WBGene00010897	beta-LACTamase domain containing /// locus:lact-3	2.14793	2.39e-13
185003_s_at	F52F10.3	oac-31 /// WBGene00018707	O-ACyltransferase homolog /// locus:oac-31	2.1454	3.08e-11
175705_s_at	F38A5.3	lec-11	gaLECtin	2.14454	7.3e-12
176347_at	Y22D7AL.15	WBGene00021253 /// Y22D7AL.15	status:Confirmed /// hypothetical protein	2.12894	2.28e-16
174407_at	F08F1.8	tth-1 /// WBGene00006649	Tetra THymosin (four thymosin repeat protein) /// locus:tth-1	2.12599	1.25e-13
184295_at	Y37H2A.14	WBGene00045416 /// Y37H2A.14	status:Partially_confirmed /// hypothetical protein	2.1224	1.25e-09
176141_s_at	Y58A7A.3	WBGene00021977 /// Y58A7A.3	status:Partially_confirmed /// hypothetical protein	2.11054	7.61e-06
193225_s_at	F43G9.9	cpn-1 /// WBGene00000777	CalPoNin /// locus:cpn-1	2.10873	4.44e-17
181052_at	F26G1.4	ttm-2 /// WBGene00017840	Toxin-regulated Target of p38MAPK /// locus:ttm-2	2.07085	4.57e-14
181536_at	F52B11.5	F52B11.5 /// WBGene00009927	hypothetical protein /// status:Confirmed	2.06028	1.05e-14
178900_s_at	F45D3.4	F45D3.4	hypothetical protein	2.05241	8.3e-10
192992_at	Y51A2D.13	Y51A2D.13	hypothetical protein	2.05228	9.85e-08
180192_at	C49G7.5	C49G7.5 /// WBGene00016783	hypothetical protein /// status:Partially_confirmed	2.05026	1.92e-07
185453_at	H14A12.5	H14A12.5 /// WBGene00019197	hypothetical protein /// status:Partially_confirmed	2.04386	1.28e-12
180409_at	F17C11.5	clec-221 /// WBGene00008916	C-type LECtin /// locus:clec-221	2.04121	1.65e-10
188282_at	Y46H3A.3	hsp-16.2 /// WBGene00002016	Heat Shock Protein /// locus:hsp-16.2	2.04116	0.000114997
180922_at	C52B9.2	C52B9.2	hypothetical protein	2.03273	1.18e-14
177808_at	R11H6.4	R11H6.4 /// WBGene00011252	hypothetical protein /// status:Confirmed	2.03062	3.82e-14
183044_at	F38A5.7	F38A5.7 /// WBGene00018164	hypothetical protein /// status:Confirmed	2.02869	3.55e-15
184212_s_at	C56C10.3	vps-32.1 /// WBGene00016961	related to yeast Vacuolar Protein Sorting factor /// locus:vps-32.1	2.02246	9.28e-15
177798_at	F10C2.3	F10C2.3 /// WBGene00008644	hypothetical protein /// status:Partially_confirmed	2.02073	8.44e-15
179338_at	F25H9.5	frm-10 /// WBGene00001496	FERM domain (protein4.1-ezrin-radixin-moesin) family /// locus:frm-10	2.01847	8.89e-09
173086_s_at	F26F12.3	F26F12.3	hypothetical protein	2.01667	1.29e-07
193317_at	Y43C5B.3	WBGene00012786 /// Y43C5B.3	Mitochondrial carrier proteins (2 domains) /// hypothetical protein	2.00906	1.11e-10
186390_at	Y47H10A.5	WBGene00012961 /// Y47H10A.5	status:Partially_confirmed /// hypothetical protein	2.00246	9.34e-07
180378_at	C17F4.5	fbxc-50 /// WBGene00015912	F-box C protein /// locus:fbxc-50	1.98381	2.71e-11
176701_at	M04F3.1	rpa-2 /// WBGene00019767	Replication Protein A homolog /// locus:rpa-2	1.97947	1.27e-11
188000_at	W03D8.6	itx-1 /// WBGene00002174	InTestinal Neurexin-like /// locus:itx-1	1.97569	4.77e-08
192359_s_at	K08E7.7	cul-6 /// WBGene00000841	CULlin /// locus:cul-6	1.96665	1.1e-11
193566_at	C06C6.4	nhr-63 /// WBGene00003653	Nuclear Hormone Receptor family /// locus:nhr-63	1.95969	4.44e-18
183125_at	F25E5.8	F25E5.8	hypothetical protein	1.95629	1.55e-09
180261_s_at	F52E4.5	F52E4.5 /// WBGene00018702	hypothetical protein /// status:Partially_confirmed	1.9494	7.05e-11
189585_s_at	T07C4.9	nex-2	anNEXin family	1.94061	1.27e-13
194212_x_at	F37C4.5	F37C4.5	hypothetical protein	1.94003	3.23e-15
173706_at	ZK154.6	ZK154.6	hypothetical protein	1.93997	4.55e-17
178798_s_at	K02B7.3	K02B7.3	hypothetical protein	1.93666	1.73e-09
191871_s_at	K01D12.11	cdr-4 /// WBGene00010470	CaDmium Responsive /// locus:cdr-4	1.93537	7.87e-16
192862_s_at	C56A3.4	C56A3.4	hypothetical protein	1.9332	2.78e-17
190899_at	F21H7.1	gst-22 /// WBGene00001770	Glutathione S-Transferase /// locus:gst-22	1.92894	1.9e-12
190156_s_at	C48B4.1	C48B4.1 /// WBGene00008167	hypothetical protein /// Acyl-CoA oxidase I	1.92206	5.21e-09
174675_at	F28F8.2	acs-2 /// WBGene00009221	fatty Acid CoA Synthetase family /// locus:acs-2	1.90629	6.66e-07
187668_at	F47D12.6	F47D12.6 /// WBGene00018562	hypothetical protein /// status:Confirmed	1.90544	1.59e-15
190610_s_at	JC8.8	ttr-51 /// WBGene00010440	TransThyretin-Related family domain /// locus:ttr-51	1.90272	4.1e-16
184283_at	Y51H4A.25	Y51H4A.25	hypothetical protein	1.89717	1.97e-08
192010_s_at	F43E2.8	hsp-4 /// WBGene00002008	Heat Shock Protein /// locus:hsp-4	1.89551	3.51e-10
177279_at	M60.4	M60.4	hypothetical protein	1.88799	4.8e-15
179939_at	F22E5.6	F22E5.6 /// WBGene00017705	hypothetical protein /// status:Partially_confirmed	1.88637	1.17e-10
174514_at	F26F12.3	F26F12.3	hypothetical protein	1.88444	1.6e-05
189150_at	ZC416.4	kgb-2 /// WBGene00002188	Kinase, GLH-Binding /// locus:kgb-2	1.88225	4.12e-10
186070_at	Y71H2B.7	gpa-17 /// WBGene00022196	G Protein, Alpha subunit /// locus:gpa-17	1.88179	1.51e-13
182808_s_at	F55B11.4	F55B11.4 /// WBGene00010086	hypothetical protein /// status:Confirmed	1.87599	5.15e-09
187153_s_at	Y39A3CL.5	clp-4	CaLPain family	1.87376	9.3e-14
179933_at	F39E9.1 /// Y46D2A.2	F39E9.1 /// WBGene00018194 /// WBGene00021590 /// Y46D2A.2	hypothetical protein /// status:Predicted /// status:Partially_confirmed /// hypothetical protein	1.8715	1.02e-15
179537_at	C50B8.4	C50B8.4 /// WBGene00008226	hypothetical protein /// status:Confirmed	1.8702	4.59e-11
178076_at	C14B1.3	C14B1.3 /// WBGene00007574	hypothetical protein /// status:Confirmed	1.85472	1.55e-14
193844_at	C34D1.5	zip-5	bZIP transcription factor family	1.8543	6.69e-13
192636_at	F37H8.3	F37H8.3 /// WBGene00009512	hypothetical protein /// haloacid dehalogenase-like hydrolase	1.85408	1.93e-06
171919_x_at	---	---	---	1.85019	2.59e-12
190635_at	F20C5.4	F20C5.4 /// WBGene00008969	hypothetical protein /// Yeast YCY4 like protein	1.84825	3.44e-14
182155_at	F26F4.3	rom-1 /// WBGene00004400	RhOMboid (Drosophila) related /// locus:rom-1	1.83754	8.08e-14
175229_at	C08F11.13	C08F11.13 /// WBGene00007460	hypothetical protein /// status:Confirmed	1.83627	1.49e-06
192451_s_at	F21G4.1	F21G4.1 /// WBGene00009023	hypothetical protein /// Rat prostoglandin transporter like	1.82885	2.5e-11
173958_at	Y37A1B.2	lst-4	Lateral Signaling Target	1.82587	4.51e-12
180547_at	F09B12.2	dhhc-1 /// WBGene00008606	DHHC-types zinc finger transcription factor /// locus:dhhc-1	1.82431	1.86e-18
188587_s_at	Y54G11A.13 /// Y54G11A.6	ctl-1 /// ctl-3 /// WBGene00000830 /// WBGene00013220	CaTaLase /// CaTaLase /// locus:ctl-1 /// locus:ctl-3	1.82246	2.24e-13
175450_at	F56D5.6	F56D5.6 /// WBGene00010150	hypothetical protein /// status:Partially_confirmed	1.81729	6.23e-15
192565_s_at	C54E10.5 /// Y17D7B.1	nhr-170 /// nhr-231 /// WBGene00008309 /// WBGene00012449	Nuclear Hormone Receptor family /// Nuclear Hormone Receptor family /// locus:nhr-170 /// locus:nhr-231	1.81049	2.99e-09
175719_at	EGAP1.3	WBGene00006987 /// zmp-1	locus:zmp-1 /// Zinc MetalloProtease	1.80369	3.78e-14
174048_at	K08A8.1	mek-1	MAP kinase kinase or Erk Kinase	1.80154	6.39e-10
190298_s_at	R05D8.8	dhs-14 /// WBGene00000977	DeHydrogenases, Short chain /// locus:dhs-14	1.79834	1.06e-15
181695_at	C49G7.12	C49G7.12 /// WBGene00077593	hypothetical protein /// status:Confirmed	1.79225	0.000112644
173222_s_at	ZC155.1	nex-1 /// WBGene00003588	anNEXin family /// locus:nex-1	1.79131	7.19e-18
187033_at	F54D1.6	F54D1.6 /// WBGene00010047	hypothetical protein /// status:Confirmed	1.78921	1.56e-08
173174_s_at	H06I04.6	H06I04.6 /// WBGene00019170	hypothetical protein /// status:Confirmed	1.7874	4.2e-12
193745_at	ZK593.6	lgg-2 /// WBGene00002981	LC3, GABARAP and GATE-16 family /// locus:lgg-2	1.78701	3.16e-11
171887_x_at	Y39E4A.2	ttm-1	Toxin-regulated Target of p38MAPK	1.78454	9.4e-09
176540_s_at	Y55B1BM.1	stim-1	STIM (mammalian STromal Interaction Molecule) homolog	1.78043	1.41e-08
193178_at	F54D5.1	pcs-1	PhytoChelatin Synthase	1.77407	3.22e-14
193595_at	F28D1.3	thn-1 /// WBGene00009213	THaumatiN family /// locus:thn-1	1.7738	3.18e-07
182323_at	C02H6.2	fbxa-105 /// WBGene00015362	F-box A protein /// locus:fbxa-105	1.77183	2.71e-10
173550_at	F45D3.4	F45D3.4	hypothetical protein	1.77056	1.88e-09
179272_at	C06B3.6	C06B3.6 /// WBGene00007365	hypothetical protein /// status:Confirmed	1.76223	5.48e-08
175898_at	ZK105.1	WBGene00022653 /// ZK105.1	status:Partially_confirmed /// hypothetical protein	1.76079	9.09e-11
185780_at	Y50E8A.16	haf-7 /// WBGene00001817	HAlF transporter (PGP related) /// locus:haf-7	1.74989	1.1e-08
172035_x_at	C06C6.5	nhr-50	Nuclear Hormone Receptor family	1.74451	4.07e-14
176002_at	M02H5.8	M02H5.8 /// WBGene00019744	hypothetical protein /// status:Partially_confirmed	1.73307	1.33e-11
173983_at	F43G9.9	cpn-1 /// WBGene00000777	CalPoNin /// locus:cpn-1	1.72995	3.34e-15
175979_at	M02H5.6	nhr-98 /// WBGene00003688	Nuclear Hormone Receptor family /// locus:nhr-98	1.72339	1.41e-12
189473_at	Y39D8C.1	abt-4 /// WBGene00000022	ABC Transporter family /// locus:abt-4	1.71889	4.5e-07
188100_s_at	F25H8.5	dur-1	Dauer Up-Regulated	1.71764	6.29e-08
192454_s_at	F25E2.4	ifd-2 /// WBGene00002058	Intermediate Filament, D /// locus:ifd-2	1.70588	1.12e-07
193871_s_at	Y37A1B.2	lst-4	Lateral Signaling Target	1.6989	4.24e-09
185399_at	Y75B8A.28	WBGene00013559 /// Y75B8A.28	status:Partially_confirmed /// hypothetical protein	1.6963	3.77e-08
176708_at	F16H6.10	F16H6.10 /// WBGene00008900	hypothetical protein /// status:Partially_confirmed	1.69337	1.01e-07
180352_at	F23H12.3	F23H12.3	hypothetical protein	1.69198	2.61e-13
187680_s_at	F56A8.7	unc-64	UNCoordinated	1.68645	1.81e-15
185056_at	F37C12.2	eip-24 /// WBGene00018150	Etoposide-Induced Protein homolog /// locus:eip-24	1.68546	4.9e-08
190741_at	C23H4.6	C23H4.6	hypothetical protein	1.68454	2.35e-09
190830_at	T21C9.8	ttr-23 /// WBGene00011894	TransThyretin-Related family domain /// locus:ttr-23	1.68298	7.26e-11
175743_at	T17E9.1	kin-18	protein KINase	1.67749	4.51e-11
192392_at	R03G5.2	sek-1 /// WBGene00004758	SAPK/ERK kinase /// locus:sek-1	1.66996	4.32e-06
182869_at	F07H5.10	F07H5.10 /// WBGene00008561	hypothetical protein /// status:Partially_confirmed	1.66535	1.36e-13
186660_s_at	F46C5.1	F46C5.1 /// WBGene00009778	hypothetical protein /// status:Confirmed	1.65399	1.01e-08
179858_at	C49C8.5	C49C8.5 /// WBGene00016769	hypothetical protein /// status:Confirmed	1.63608	4.24e-09
177152_at	Y45G5AM.3	WBGene00021556 /// Y45G5AM.3	status:Partially_confirmed /// hypothetical protein	1.63301	6.13e-08
189269_at	C55B6.1	C55B6.1	hypothetical protein	1.63192	4.4e-08
179210_at	T05F1.9	T05F1.9 /// WBGene00011494	hypothetical protein /// status:Partially_confirmed	1.63058	1.08e-07
180039_at	Y54E5A.1	WBGene00013197 /// Y54E5A.1	status:Partially_confirmed /// hypothetical protein	1.62776	6.9e-08
181586_at	F42C5.3	F42C5.3 /// WBGene00018345	hypothetical protein /// status:Partially_confirmed	1.62611	6e-10
174069_at	F55C12.7	tag-234 /// WBGene00018874	Temporarily Assigned Gene name /// locus:tag-234	1.62512	2.21e-11
185001_at	C08F11.13	C08F11.13 /// WBGene00007460	hypothetical protein /// status:Confirmed	1.61789	1.34e-05
181632_at	B0281.3	B0281.3 /// WBGene00015110	hypothetical protein /// status:Partially_confirmed	1.61217	1.27e-08
178720_at	F08G2.4	F08G2.4 /// WBGene00008576	hypothetical protein /// status:Confirmed	1.60939	4.09e-12
187650_s_at	Y87G2A.10	vps-28	related to yeast Vacuolar Protein Sorting factor	1.6076	5.92e-17
187403_at	R10E12.1	alx-1	ALIX (Apoptosis-linked gene 2 interacting protein X) homolog	1.60463	6.15e-15
178357_at	ZK520.2	sid-2 /// WBGene00004796	Systemic RNA Interference Defective /// locus:sid-2	1.60263	5.89e-19
180823_at	Y43F8B.9	WBGene00012819 /// Y43F8B.9	status:Partially_confirmed /// hypothetical protein	1.59535	4.5e-11
179922_s_at	C18B2.4	C18B2.4 /// WBGene00015955	hypothetical protein /// status:Confirmed	1.59214	4.46e-11
185820_at	F57B10.9	F57B10.9 /// WBGene00019006	hypothetical protein /// status:Partially_confirmed	1.59035	1.38e-14
188979_at	M04F3.4	M04F3.4 /// WBGene00019770	hypothetical protein /// calcium binding protein	1.58564	4.45e-10
182798_at	T04A6.1	T04A6.1	hypothetical protein	1.58334	2.05e-12
190141_s_at	T28D6.2	tba-7 /// WBGene00006533	TuBulin, Alpha /// locus:tba-7	1.58054	3.42e-10
181532_at	F13H8.4	nmgp-1 /// WBGene00017437	Neuronal Membrane GlycoProtein /// locus:nmgp-1	1.57134	5.67e-09
175909_at	C06E1.1	C06E1.1 /// WBGene00015518	hypothetical protein /// status:Confirmed	1.57099	4.62e-11
182294_at	Y60A3A.8	WBGene00013359 /// Y60A3A.8	status:Partially_confirmed /// hypothetical protein	1.57007	9.75e-09
183989_at	F07G6.7	fbxa-53 /// WBGene00017226	F-box A protein /// locus:fbxa-53	1.56885	1.17e-14
184093_at	M01H9.1	M01H9.1 /// WBGene00019717	hypothetical protein /// status:Partially_confirmed	1.56783	3.67e-06
189657_s_at	Y43C5A.5	thk-1 /// WBGene00006568	THymidine Kinase /// locus:thk-1	1.56769	9.82e-12
188605_s_at	B0024.14	crm-1	CRiM (Cysteine RIch motor neuron protein) homolog	1.56272	6.48e-09
174927_at	F19C6.2	F19C6.2	hypothetical protein	1.56232	2.4e-08
193169_at	F49H6.1	clec-240 /// WBGene00009905	C-type LECtin /// locus:clec-240	1.55934	1.48e-06
187598_at	C35C5.8	C35C5.8	hypothetical protein	1.55646	7.85e-10
174101_at	T22H2.5	scrm-1	SCRaMblase (phospholipid scramblase)	1.54618	9.1e-09
180471_at	Y17G7B.8	WBGene00012462 /// Y17G7B.8	status:Partially_confirmed /// hypothetical protein	1.54313	0.00013691
181216_s_at	Y53H1B.2	WBGene00013181 /// Y53H1B.2	status:Partially_confirmed /// hypothetical protein	1.54224	8.91e-13
193718_at	C15B12.7	cdf-1	Cation Diffusion Facilitator family	1.54167	3.04e-05
192874_at	F20D6.4	srp-7	SeRPin	1.53958	7.09e-15
172309_x_at	C08E3.1 /// C08E3.13	C08E3.1 /// WBGene00015593 /// WBGene00015605	hypothetical protein /// status:Predicted /// status:Confirmed	1.53831	9.42e-08
188464_at	F26E4.7	fasciclin	hypothetical protein	1.5347	7.15e-12
175797_at	R31.1	sma-1	SMAll	1.53345	1.06e-11
176004_at	M02H5.4	nhr-202 /// WBGene00019742	Nuclear Hormone Receptor family /// locus:nhr-202	1.52888	2.15e-12
183955_at	W04B5.3	W04B5.3	hypothetical protein	1.52481	1.33e-13
181309_s_at	F41E6.9	F41E6.9 /// WBGene00018290	hypothetical protein /// status:Partially_confirmed	1.52284	1.74e-12
176217_at	Y54E5A.1	WBGene00013197 /// Y54E5A.1	status:Partially_confirmed /// hypothetical protein	1.52261	2.13e-10
183555_at	C34H4.3	tag-244 /// WBGene00044073	Temporarily Assigned Gene name /// locus:tag-244	1.52177	7.72e-08
191578_s_at	K10C8.3	K10C8.3	hypothetical protein	1.51676	3.02e-10
175710_s_at	R07B1.10	lec-8 /// WBGene00002271	gaLECtin /// locus:lec-8	1.51218	9.98e-09
186308_s_at	F42C5.10	F42C5.10 /// WBGene00018350	hypothetical protein /// status:Confirmed	1.50943	2.07e-09
177219_at	M28.8	M28.8 /// WBGene00010899	hypothetical protein /// status:Partially_confirmed	1.50489	1.18e-07
172515_x_at	W08A12.2	W08A12.2 /// WBGene00021079	hypothetical protein /// status:Confirmed	1.50364	1.07e-10
189771_at	W04G5.2	rab-11.2 /// WBGene00004275	RAB family /// locus:rab-11.2	1.50011	8.4e-07
180310_s_at	R08C7.2	R08C7.2	hypothetical protein	1.49764	3.53e-14
174150_at	C15B12.7	cdf-1	Cation Diffusion Facilitator family	1.49058	2.45e-08
177499_at	C38H2.2	C38H2.2 /// WBGene00008019	hypothetical protein /// status:Confirmed	1.49054	6.5e-06
175556_at	F34H10.3	F34H10.3 /// WBGene00009380	hypothetical protein /// protein S10	1.48712	2.81e-11
173153_s_at	W04B5.3	W04B5.3	hypothetical protein	1.48574	6.07e-13
188523_at	R13F6.9	sma-3 /// WBGene00004857	SMAll /// locus:sma-3	1.48194	5.43e-13
174603_at	F22A3.1	ets-4	ETS class transcription factor	1.47696	1.08e-10
174871_at	F41E6.13	atg-18	AuTophaGy (yeast Atg homolog)	1.47492	8.16e-12
189366_at	K07C6.4	cyp-35B1 /// WBGene00019472	CYtochrome P450 family /// locus:cyp-35B1	1.47036	1.5e-08
184555_at	T20D4.12	T20D4.12 /// WBGene00020618	hypothetical protein /// status:Predicted	1.46703	7.82e-09
171895_s_at	Y17G7B.17	WBGene00012468 /// Y17G7B.17	status:Confirmed /// hypothetical protein	1.45666	1.35e-11
174132_at	C38H2.2	C38H2.2 /// WBGene00008019	hypothetical protein /// status:Confirmed	1.45329	1.08e-10
173485_s_at	B0546.4	B0546.4	hypothetical protein	1.44383	1.93e-12
176295_at	Y22D7AR.9	fbxa-74 /// WBGene00021262	F-box A protein /// locus:fbxa-74	1.43993	1.34e-07
188026_at	ZC155.1	nex-1 /// WBGene00003588	anNEXin family /// locus:nex-1	1.43893	6.24e-16
185259_at	F41E6.13	atg-18	AuTophaGy (yeast Atg homolog)	1.43324	6.84e-09
180616_at	T22B7.3	T22B7.3 /// WBGene00020672	hypothetical protein /// status:Partially_confirmed	1.43322	6.73e-06
174928_at	C10G11.7	C10G11.7 /// WBGene00015687	hypothetical protein /// status:Confirmed	1.433	6.11e-15
174241_at	F48E3.8	F48E3.8	hypothetical protein	1.43268	5.21e-09
179727_at	Y43C5A.3	WBGene00012783 /// Y43C5A.3	status:Confirmed /// hypothetical protein	1.42984	0.00112465
181041_at	F09F9.3	F09F9.3 /// WBGene00017308	hypothetical protein /// status:Partially_confirmed	1.42728	1.25e-10
173974_s_at	Y73B6BR.1	pqn-89	Prion-like-(Q/N-rich)-domain-bearing protein	1.42139	2.25e-07
171842_x_at	R10E12.1	alx-1	ALIX (Apoptosis-linked gene 2 interacting protein X) homolog	1.41932	2.08e-16
178248_at	C07E3.3	C07E3.3 /// WBGene00007414	hypothetical protein /// status:Confirmed	1.41897	4.87e-10
174406_at	F13B10.1	tir-1	TIR (Toll and Interleukin 1 Receptor) domain protein	1.41731	2.12e-07
178031_at	C27H2.2	C27H2.2	hypothetical protein	1.41569	1.38e-05
174056_at	F54D1.6	F54D1.6 /// WBGene00010047	hypothetical protein /// status:Confirmed	1.40389	6.65e-09
193501_s_at	F46H6.1	rhi-1 /// WBGene00004356	RHo GDI /// locus:rhi-1	1.40279	2.24e-12
191622_s_at	C10F3.5	pcm-1	Protein Carboxymethyltransferase	1.40254	4.82e-11
171906_x_at	K10C8.3	K10C8.3	hypothetical protein	1.39928	2.51e-09
172627_x_at	Y105C5A.12 /// Y105C5A.13	WBGene00013636 /// Y105C5A.12 /// Y105C5A.13	status:Predicted /// hypothetical protein /// hypothetical protein	1.39502	8.38e-09
177817_at	W01F3.2	W01F3.2 /// WBGene00012185	hypothetical protein /// status:Confirmed	1.39298	2.13e-06
180193_at	F14F9.4	F14F9.4 /// WBGene00017467	hypothetical protein /// status:Partially_confirmed	1.391	6.19e-05
184284_s_at	T28F3.9 /// Y51H4A.25	T28F3.9 /// WBGene00012135 /// Y51H4A.25	hypothetical protein /// status:Partially_confirmed /// hypothetical protein	1.38711	1.93e-06
185106_at	Y105C5B.5	WBGene00013647 /// Y105C5B.5	status:Confirmed /// hypothetical protein	1.37751	2.33e-06
188597_s_at	T17E9.1	kin-18	protein KINase	1.37708	1.66e-10
186720_at	T28A11.19	T28A11.19 /// WBGene00020881	hypothetical protein /// status:Partially_confirmed	1.37416	1.56e-07
189346_at	F48F7.2	syn-2 /// WBGene00006372	SYNtaxin /// locus:syn-2	1.37182	3.9e-09
171967_x_at	C27H2.2	C27H2.2	hypothetical protein	1.37142	8.19e-07
190139_s_at	E03H4.10	clec-17 /// WBGene00008477	C-type LECtin /// locus:clec-17	1.36741	1.99e-07
175659_at	F01G10.8	daf-14 /// WBGene00000910	abnormal DAuer Formation /// locus:daf-14	1.36668	2.58e-12
174386_at	T07C4.9	nex-2	anNEXin family	1.36551	8.44e-11
190959_s_at	F37B1.5	gst-16 /// WBGene00001764	Glutathione S-Transferase /// locus:gst-16	1.36325	1.56e-10
174338_at	F08B1.1	---	---	1.35995	6.02e-07
185063_at	Y38H6C.11	fbxa-150 /// WBGene00012624	F-box A protein /// locus:fbxa-150	1.35888	1.98e-16
173210_s_at	F14B8.5	F14B8.5	hypothetical protein	1.35872	1.02e-08
184511_at	K11H12.5	K11H12.5 /// WBGene00019661	hypothetical protein /// status:Partially_confirmed	1.35588	1.57e-09
173602_at	Y17G7B.17	WBGene00012468 /// Y17G7B.17	status:Confirmed /// hypothetical protein	1.35058	1.21e-10
182534_at	Y17D7B.2	WBGene00012450 /// Y17D7B.2	status:Partially_confirmed /// hypothetical protein	1.34847	2.16e-07
187412_at	C18H9.6	C18H9.6 /// WBGene00016004	hypothetical protein /// status:Partially_confirmed	1.34568	4.95e-10
191975_at	C35C5.4	mig-2 /// WBGene00003239	abnormal cell MIGration /// locus:mig-2	1.34502	1.53e-07
183676_s_at	F08F8.1 /// F08F8.5	numr-1 /// numr-2 /// WBGene00017267 /// WBGene00017270	NUclear localized Metal Responsive /// NUclear localized Metal Responsive /// locus:numr-2 /// locus:numr-1	1.34181	3.06e-09
174336_at	C33D9.1	exc-5	EXCretory canal abnormal	1.33879	1.39e-08
174347_s_at	C49C8.5	C49C8.5 /// WBGene00016769	hypothetical protein /// status:Confirmed	1.33704	3.53e-09
186971_at	C23G10.11	C23G10.11 /// WBGene00016017	hypothetical protein /// status:Confirmed	1.33703	3.13e-07
172707_x_at	T24H7.5	tat-4	Transbilayer Amphipath Transporters (subfamily IV P-type ATPase)	1.33168	5.94e-06
179591_at	W02A2.2	far-6 /// WBGene00001390	Fatty Acid/Retinol binding protein /// locus:far-6	1.32905	6.03e-11
185357_at	Y37D8A.16	WBGene00012554 /// Y37D8A.16	status:Confirmed /// hypothetical protein	1.32689	2.1e-11
185024_s_at	Y56A3A.33	WBGene00013244 /// Y56A3A.33	status:Partially_confirmed /// hypothetical protein	1.32258	1.02e-13
174630_at	T28B11.1	---	---	1.32	3.19e-11
178359_s_at	T28B8.1	T28B8.1 /// WBGene00012113	hypothetical protein /// status:Confirmed	1.31973	3.31e-06
186880_at	C25E10.10	C25E10.10 /// WBGene00016099	hypothetical protein /// status:Partially_confirmed	1.3181	5.19e-13
179478_at	C44H9.6	C44H9.6 /// WBGene00008101	hypothetical protein /// status:Partially_confirmed	1.31521	9.07e-12
175802_at	F56D2.7	ced-6 /// WBGene00000420	CEll Death abnormality /// locus:ced-6	1.31442	1.13e-07
190127_at	F53G12.1	rab-11.1 /// WBGene00004274	RAB family /// locus:rab-11.1	1.3141	2.5e-07
188536_s_at	C32D5.9	lgg-1 /// WBGene00002980	LC3, GABARAP and GATE-16 family /// locus:lgg-1	1.31355	2.82e-11
183561_s_at	F40F12.7	F40F12.7 /// WBGene00009595	hypothetical protein /// status:Confirmed	1.31282	2.04e-13
191502_at	ZC443.5	ugt-18 /// WBGene00013900	UDP-GlucuronosylTransferase /// locus:ugt-18	1.31228	1.59e-06
187867_at	F46G10.3	sir-2.3 /// WBGene00004802	yeast SIR related /// locus:sir-2.3	1.3106	7.89e-12
189184_at	F22F7.5	ckb-4 /// WBGene00000514	Choline Kinase B /// locus:ckb-4	1.30984	2.37e-10
190499_s_at	C35D10.14	clec-5 /// WBGene00016450	C-type LECtin /// locus:clec-5	1.30956	1.07e-07
193179_s_at	ZK637.14	WBGene00014031 /// ZK637.14	Zinc finger, C3HC4 type (RING finger) /// hypothetical protein	1.30908	2.59e-09
176756_s_at	C18E3.7 /// F56A6.1	ppw-1 /// sago-2	PAZ/PIWI domain-containing /// Synthetic secondary siRNA-deficient ArGOnaute mutant	1.30784	6.57e-11
190149_at	K02A11.3	K02A11.3 /// WBGene00010488	hypothetical protein /// placental protein 11	1.30662	3.64e-13
189517_at	T13B5.3	T13B5.3 /// WBGene00020471	hypothetical protein /// locus:pho-14	1.30554	1.85e-05
183171_at	C46F9.3	math-24 /// WBGene00016719	MATH (meprin-associated Traf homology) domain containing /// locus:math-24	1.3016	7.11e-08
175252_at	ZK858.4	mel-26 /// WBGene00003209	Maternal Effect Lethal /// locus:mel-26	1.29847	2.08e-09
175652_at	T26E3.3	par-6	abnormal embryonic PARtitioning of cytoplasm	1.2963	1.77e-10
174541_at	F28H1.1	F28H1.1 /// WBGene00017908	hypothetical protein /// status:Confirmed	1.29598	7.36e-10
175918_at	F41B4.3	F41B4.3 /// WBGene00018259	hypothetical protein /// status:Confirmed	1.29338	3.04e-10
176803_at	C03B1.14	C03B1.14 /// WBGene00015382	hypothetical protein /// status:Partially_confirmed	1.29318	1.23e-10
173138_s_at	C53B7.3	C53B7.3	hypothetical protein	1.29222	0.00170762
180419_at	F41C3.8	F41C3.8	hypothetical protein	1.28881	8.93e-10
184002_at	C09F12.1	clc-1 /// WBGene00000522	CLaudin-like in Caenorhabditis /// locus:clc-1	1.28855	7.01e-10
172565_x_at	C08E3.1 /// C08E3.13	C08E3.13 /// WBGene00015593 /// WBGene00015605	hypothetical protein /// status:Predicted /// status:Confirmed	1.28665	1.49e-07
185373_s_at	F23H11.4	F23H11.4	hypothetical protein	1.28432	7.26e-08
174164_at	K01G5.9	K01G5.9 /// WBGene00010480	hypothetical protein /// status:Confirmed	1.28328	1.04e-08
175156_at	---	---	---	1.2806	3.54e-05
174506_at	C27C12.2	egrh-1 /// WBGene00007772	EGR (Early Growth factor Response factor) Homolog /// locus:egrh-1	1.27688	4.95e-10
190287_at	F16B4.12	nhr-117	Nuclear Hormone Receptor family	1.27603	9.57e-10
174128_at	R05D3.2	R05D3.2 /// WBGene00019877	hypothetical protein /// status:Confirmed	1.2748	1.79e-11
175342_at	---	---	---	1.27478	3.53e-08
174504_at	F28B3.1	F28B3.1 /// WBGene00017882	hypothetical protein /// status:Partially_confirmed	1.27357	2.59e-11
184003_s_at	C09F12.1	clc-1 /// WBGene00000522	CLaudin-like in Caenorhabditis /// locus:clc-1	1.27203	3.32e-09
181265_at	R12E2.2	R12E2.2 /// WBGene00020031	hypothetical protein /// status:Confirmed	1.26834	3.97e-08
191271_s_at	C32F10.1	obr-4	Oxysterol Binding protein (OSBP) Related	1.26697	2.46e-10
178654_s_at	W04A8.4	W04A8.4 /// WBGene00012239	hypothetical protein /// status:Confirmed	1.26675	8e-11
173843_s_at	T07A9.3	kgb-1 /// WBGene00002187	Kinase, GLH-Binding /// locus:kgb-1	1.26524	4.11e-10
177582_s_at	F52G2.2	rsd-2	RNAi Spreading Defective (see also sid)	1.26431	2.02e-09
175717_at	F09E5.1	pkc-3 /// WBGene00004034	Protein Kinase C /// locus:pkc-3	1.2591	2.77e-14
176575_s_at	ZK370.3	hipr-1	Huntingtin Interacting Protein Related	1.25596	1.88e-06
188969_at	C15A11.4	C15A11.4 /// WBGene00007598	hypothetical protein /// amine oxidase	1.25535	2.69e-06
178778_s_at	T13H5.6	T13H5.6 /// WBGene00011760	hypothetical protein /// status:Partially_confirmed	1.25445	5.14e-09
184602_at	C10H11.3	ugt-25 /// WBGene00015692	UDP-GlucuronosylTransferase /// locus:ugt-25	1.25122	5.57e-06
174845_s_at	ZK370.3	hipr-1	Huntingtin Interacting Protein Related	1.24989	3.96e-10
181534_s_at	F07C4.2 /// F07C4.9	clec-45 /// clec-46 /// WBGene00017199 /// WBGene00017202	C-type LECtin /// C-type LECtin /// locus:clec-45 /// locus:clec-46	1.24579	6.03e-06
193510_s_at	C06C6.5	nhr-50	Nuclear Hormone Receptor family	1.24576	1.19e-13
186299_at	H20E11.2	H20E11.2 /// WBGene00019214	hypothetical protein /// status:Partially_confirmed	1.24468	0.000261058
179373_at	C50F4.9	C50F4.9 /// WBGene00008234	hypothetical protein /// status:Partially_confirmed	1.24305	5.04e-09
174707_s_at	R13H4.4	hmp-1	HuMPback (dorsal lumps)	1.24124	1.88e-07
183432_s_at	K10B4.3	K10B4.3 /// WBGene00019615	hypothetical protein /// status:Partially_confirmed	1.23802	7.21e-06
194060_s_at	T01D3.6	T01D3.6	hypothetical protein	1.23761	1.67e-09
175453_at	F48F7.2	syn-2 /// WBGene00006372	SYNtaxin /// locus:syn-2	1.23573	3.81e-10
173705_s_at	K06A1.5	atg-16.2 /// WBGene00019427	AuTophaGy (yeast Atg homolog) /// locus:atg-16.2	1.23381	1.59e-09
189865_s_at	F36D4.3	hum-2	Heavy chain, Unconventional Myosin	1.22796	2.21e-09
171912_x_at	C04F6.3	cht-1 /// WBGene00000503	CHiTinase /// locus:cht-1	1.22591	0.000375845
175818_s_at	B0416.6	gly-13 /// WBGene00001638	GLYcosylation related /// locus:gly-13	1.2202	1.48e-06
183310_s_at	T23C6.3	cnp-3 /// WBGene00020725	CalciNeurin binding Protein /// locus:cnp-3	1.21739	7.92e-12
173720_at	Y47H9C.4	ced-1	CEll Death abnormality	1.21737	3.42e-08
174767_at	K07G5.1	crml-1 /// WBGene00010641	CARMIL (Capping, ARp2/3, Myosin I Linker protein) homolog /// locus:crml-1	1.2158	5.75e-09
175158_s_at	T12A7.6	T12A7.6 /// WBGene00011727	hypothetical protein /// status:Partially_confirmed	1.2146	4.15e-09
192723_at	ZK632.12	WBGene00014019 /// ZK632.12	PH (pleckstrin homology) domain /// hypothetical protein	1.21129	5.8e-12
175279_s_at	R03G5.2	sek-1 /// WBGene00004758	SAPK/ERK kinase /// locus:sek-1	1.20708	6.28e-08
174743_s_at	ZK1248.10	tbc-2 /// WBGene00022880	TBC (Tre-2/Bub2/Cdc16) domain family /// locus:tbc-2	1.20647	1.13e-06
172259_x_at	C31H5.4	C31H5.4 /// WBGene00007855	hypothetical protein /// status:Confirmed	1.20459	1.6e-13
191621_s_at	R31.1	sma-1	SMAll	1.20102	1.12e-11
176222_at	Y82E9BL.10	fbxa-14 /// WBGene00022326	F-box A protein /// locus:fbxa-14	1.20079	1.74e-06
193946_s_at	B0416.6	gly-13 /// WBGene00001638	GLYcosylation related /// locus:gly-13	1.19678	4.48e-07
183709_at	T23G11.7	T23G11.7	hypothetical protein	1.19666	3.88e-12
189171_at	F32A5.8 /// F32A5.9	F32A5.8 /// WBGene00017971	hypothetical protein /// status:Partially_confirmed	1.19576	8.39e-13
192861_at	C56A3.4	C56A3.4	hypothetical protein	1.19518	5.9e-10
190279_s_at	K02E10.1	K02E10.1 /// WBGene00019317	hypothetical protein /// GTP-binding protein	1.19176	5.3e-10
189538_s_at	C01B7.4	tag-117 /// WBGene00006467	Temporarily Assigned Gene name /// locus:tag-117	1.19073	7.27e-10
188032_at	R07A4.2	R07A4.2 /// WBGene00011073	hypothetical protein /// status:Confirmed	1.19062	6.6e-10
187985_at	F44G3.6	skr-3 /// WBGene00004809	SKp1 Related (ubiquitin ligase complex component) /// locus:skr-3	1.18948	1.33e-14
183066_at	F13B9.8	fis-2	S. cerevisiae FIS1-related	1.18854	2.25e-09
187542_s_at	T01G9.2	T01G9.2	hypothetical protein	1.18497	1.02e-10
185797_s_at	ZK1005.1	pme-5	Poly(ADP-ribose) Metabolism Enzyme	1.18221	2.08e-08
185692_at	Y43F8B.14	WBGene00012824 /// Y43F8B.14	status:Partially_confirmed /// hypothetical protein	1.18206	1.74e-07
182003_at	C42D8.1	C42D8.1 /// WBGene00016599	hypothetical protein /// status:Confirmed	1.18194	2.09e-09
186361_at	C10G11.7	C10G11.7 /// WBGene00015687	hypothetical protein /// status:Confirmed	1.18135	3.71e-06
176570_at	Y55B1BM.1	stim-1	STIM (mammalian STromal Interaction Molecule) homolog	1.17989	7.73e-10
188343_at	B0218.2	amidase /// WBGene00015048	hypothetical protein /// amidase	1.17916	0.000113406
175833_s_at	C48D5.1	nhr-6	Nuclear Hormone Receptor family	1.17812	1.14e-06
193799_at	F31D4.4	clec-264 /// WBGene00009291	C-type LECtin /// locus:clec-264	1.17809	3.65e-07
181552_at	T22B7.3	T22B7.3 /// WBGene00020672	hypothetical protein /// status:Partially_confirmed	1.17474	5.78e-05
171721_x_at	T01G9.2	T01G9.2	hypothetical protein	1.17442	3.02e-11
175647_at	R13H4.4	hmp-1	HuMPback (dorsal lumps)	1.17385	7.47e-11
182754_at	C16B8.3	C16B8.3 /// WBGene00015823	hypothetical protein /// status:Confirmed	1.17262	6.25e-09
187019_at	F37C12.10	F37C12.10 /// WBGene00018153	hypothetical protein /// status:Predicted	1.1724	4.19e-11
185963_at	Y46D2A.1	WBGene00021589 /// Y46D2A.1	status:Confirmed /// hypothetical protein	1.16952	9.1e-11
176090_at	Y41D4B.15	WBGene00021517 /// Y41D4B.15	status:Partially_confirmed /// hypothetical protein	1.16818	3.7e-12
192249_at	F22A3.1	ets-4	ETS class transcription factor	1.16504	3.88e-08
178430_at	C35C5.9	C35C5.9 /// WBGene00007958	hypothetical protein /// status:Confirmed	1.15864	0.000193871
192088_s_at	F53C3.13	F53C3.13	hypothetical protein	1.15743	2.12e-09
174220_at	F35D11.3	F35D11.3 /// WBGene00018044	hypothetical protein /// status:Partially_confirmed	1.15695	7.75e-05
184804_at	Y54G11A.4	WBGene00013215 /// Y54G11A.4	status:Partially_confirmed /// hypothetical protein	1.15537	1.08e-09
181387_at	T27F7.1	T27F7.1 /// WBGene00020866	hypothetical protein /// status:Confirmed	1.15182	5.06e-11
174808_at	T24B8.4	T24B8.4 /// WBGene00011978	hypothetical protein /// status:Partially_confirmed	1.15021	1.37e-06
189967_at	C06G3.6	C06G3.6 /// WBGene00015552	hypothetical protein /// zinc finger protein	1.14874	2.98e-05
187608_s_at	Y55F3AM.10	WBGene00021927 /// Y55F3AM.10	status:Confirmed /// hypothetical protein	1.14741	5.44e-11
193241_at	K07G5.1	crml-1 /// WBGene00010641	CARMIL (Capping, ARp2/3, Myosin I Linker protein) homolog /// locus:crml-1	1.14689	5.95e-06
174177_at	C02F5.7 /// C30A5.2	C02F5.7 /// rfs-1 /// WBGene00004342	hypothetical protein /// Rad-51 (Fifty one) like, Short /// locus:rfs-1	1.14498	1.41e-05
182696_s_at	K03B4.7	cpg-8	Chondroitin ProteoGlycan	1.14316	4.05e-05
183940_at	F56D2.5	F56D2.5 /// WBGene00018966	hypothetical protein /// status:Partially_confirmed	1.14257	7.11e-05
179249_at	ZK617.2	lips-6 /// WBGene00014009	LIPaSe related /// locus:lips-6	1.14117	0.000304677
190867_s_at	F01G10.8	daf-14 /// WBGene00000910	abnormal DAuer Formation /// locus:daf-14	1.14071	7.37e-10
178747_at	M02B1.3	M02B1.3 /// WBGene00010828	hypothetical protein /// status:Confirmed	1.13912	8.36e-06
187060_at	M01A8.1	M01A8.1 /// WBGene00010795	hypothetical protein /// status:Partially_confirmed	1.13789	3.21e-09
188790_at	F34H10.3	F34H10.3 /// WBGene00009380	hypothetical protein /// protein S10	1.13612	4.37e-07
186781_at	F35F10.13	F35F10.13 /// WBGene00018062	hypothetical protein /// status:Partially_confirmed	1.13536	1.37e-07
180607_at	C10G6.1	C10G6.1	hypothetical protein	1.13425	4.61e-07
189322_at	F12B6.1	abt-2 /// WBGene00000020	ABC Transporter family /// locus:abt-2	1.13407	2.2e-09
192015_s_at	C38C3.5	unc-60	UNCoordinated	1.1335	1.43e-05
188687_s_at	Y54G11A.5	ctl-2 /// WBGene00000831	CaTaLase /// locus:ctl-2	1.13031	1.27e-11
175948_s_at	D2007.5	atg-13 /// WBGene00017045	AuTophaGy (yeast Atg homolog) /// locus:atg-13	1.1301	3.22e-10
174616_at	---	---	---	1.12978	8.41e-08
177827_at	T19C4.5	T19C4.5	hypothetical protein	1.12797	7.35e-06
187304_s_at	C37C3.8	tag-253	Temporarily Assigned Gene name	1.12515	1.03e-08
184962_at	Y42G9A.4	Y42G9A.4	hypothetical protein	1.12492	3.23e-05
175054_at	M02A10.3	sli-1	Suppressor of LIneage defect	1.12216	5.3e-09
175567_at	F53G12.1	rab-11.1 /// WBGene00004274	RAB family /// locus:rab-11.1	1.12166	0.000298507
186079_at	ZC239.12	sdz-35 /// WBGene00022570	SKN-1 Dependent Zygotic transcript /// locus:sdz-35	1.12015	2.59e-10
183225_at	W06B4.2	W06B4.2 /// WBGene00021057	hypothetical protein /// status:Partially_confirmed	1.11858	3.31e-08
186767_s_at	ZK1248.10	tbc-2 /// WBGene00022880	TBC (Tre-2/Bub2/Cdc16) domain family /// locus:tbc-2	1.11834	6.57e-06
183089_at	C15C7.5	C15C7.5 /// WBGene00015791	hypothetical protein /// status:Confirmed	1.11768	5.73e-06
186521_at	F21C10.10	F21C10.10 /// WBGene00017659	hypothetical protein /// status:Confirmed	1.11588	1.54e-07
190872_at	F16B4.9	nhr-178 /// WBGene00017510	Nuclear Hormone Receptor family /// locus:nhr-178	1.11527	1.94e-09
187013_at	Y77E11A.2	WBGene00022307 /// Y77E11A.2	status:Confirmed /// hypothetical protein	1.11465	1.3e-10
183256_at	C01G5.6	C01G5.6 /// WBGene00015308	hypothetical protein /// status:Partially_confirmed	1.11411	1.06e-12
185649_at	K02E10.6	K02E10.6 /// WBGene00019320	hypothetical protein /// status:Partially_confirmed	1.11312	3.77e-08
183641_at	F08B12.4	F08B12.4	hypothetical protein	1.11095	2.76e-14
184438_at	T20D4.11	T20D4.11 /// WBGene00020617	hypothetical protein /// status:Partially_confirmed	1.11081	1.35e-06
191976_at	K02F2.6	ser-3 /// WBGene00004778	SERotonin/octopamine receptor family /// locus:ser-3	1.10819	7.83e-09
175150_at	M02B1.3	M02B1.3 /// WBGene00010828	hypothetical protein /// status:Confirmed	1.10587	2.91e-10
181322_at	F07C4.2	clec-45 /// WBGene00017199	C-type LECtin /// locus:clec-45	1.10531	4.89e-06
175124_at	Y66D12A.24	WBGene00013448 /// Y66D12A.24	status:Partially_confirmed /// hypothetical protein	1.10303	3e-09
189288_at	C07E3.9	C07E3.9 /// WBGene00007419	hypothetical protein /// phospholipase A2	1.10104	4.82e-10
189588_at	T10B9.8	cyp-13A1 /// WBGene00011677	CYtochrome P450 family /// locus:cyp-13A1	1.09697	4.32e-13
193329_at	F41E6.6	tag-196 /// WBGene00007055	Temporarily Assigned Gene name /// locus:tag-196	1.09539	8.64e-07
178276_at	C07H4.1	C07H4.1 /// WBGene00007421	hypothetical protein /// status:Partially_confirmed	1.09486	6.14e-11
180312_at	F17C11.4	F17C11.4 /// WBGene00008915	hypothetical protein /// status:Confirmed	1.0938	1.09e-07
187139_s_at	F19C6.2	F19C6.2	hypothetical protein	1.09376	3.7e-07
183214_at	C26F1.7	hint-3 /// WBGene00016150	HIstidiNe Triad nucleotide-binding protein /// locus:hint-3	1.09279	2.93e-12
179366_at	F22D6.2	F22D6.2 /// WBGene00009050	hypothetical protein /// status:Confirmed	1.09267	8.42e-07
180845_s_at	R07G3.8	R07G3.8 /// WBGene00019944	hypothetical protein /// status:Confirmed	1.09187	3.23e-09
192058_at	R05G6.10	R05G6.10 /// WBGene00019902	hypothetical protein /// Cell Division control protein	1.09176	4.57e-10
184845_at	F53E10.1	F53E10.1 /// WBGene00018758	hypothetical protein /// status:Confirmed	1.08938	6.13e-07
174884_at	Y49E10.11	tat-1	Transbilayer Amphipath Transporters (subfamily IV P-type ATPase)	1.08745	7.85e-05
187421_s_at	B0244.10	SR-famA /// WBGene00015085	hypothetical protein /// SR-famA	1.08674	7.29e-09
173752_s_at	Y46G5A.12	WBGene00012903 /// Y46G5A.12	locus:vps-2 /// hypothetical protein	1.08604	2.72e-07
188229_s_at	F44G3.6 /// Y60A3A.18	skr-3 /// skr-4 /// WBGene00004809 /// WBGene00004810	SKp1 Related (ubiquitin ligase complex component) /// SKp1 Related (ubiquitin ligase complex component) /// locus:skr-3 /// locus:skr-4	1.0852	1.26e-12
177400_at	T22H6.3	str-124 /// WBGene00006175	Seven TM Receptor /// locus:str-124	1.08511	1.65e-07
179875_at	K03H1.10	K03H1.10 /// WBGene00010545	hypothetical protein /// status:Confirmed	1.08391	3.55e-10
179160_at	T26H5.4	T26H5.4 /// WBGene00012069	hypothetical protein /// status:Partially_confirmed	1.08238	7.75e-07
174535_s_at	Y46G5A.12	WBGene00012903 /// Y46G5A.12	locus:vps-2 /// hypothetical protein	1.08135	5.33e-09
182470_at	F09F7.6	F09F7.6 /// WBGene00017303	hypothetical protein /// status:Partially_confirmed	1.07694	2.09e-06
186522_s_at	C17B7.10 /// T28A11.20	C17B7.10 /// T28A11.20 /// WBGene00015884 /// WBGene00020882	hypothetical protein /// hypothetical protein /// status:Partially_confirmed /// status:Partially_confirmed	1.07613	1.07e-06
192688_at	T06C12.13	nhr-213 /// WBGene00011520	Nuclear Hormone Receptor family /// locus:nhr-213	1.07579	6.03e-07
190906_at	Y5F2A.2	ttr-17 /// WBGene00012383	TransThyretin-Related family domain /// locus:ttr-17	1.07538	2.12e-07
178653_at	W06B3.1	W06B3.1 /// WBGene00012295	hypothetical protein /// status:Partially_confirmed	1.07523	1.59e-09
174636_at	---	---	---	1.07471	0.00067247
172318_x_at	T22H2.5	scrm-1	SCRaMblase (phospholipid scramblase)	1.07259	3.22e-10
172721_x_at	C09G12.8	ced-10	CEll Death abnormality	1.07157	7.09e-07
175783_s_at	R07G3.1	cdc-42 /// WBGene00000390	Cell Division Cycle related /// locus:cdc-42	1.06957	0.000190086
173682_at	M01H9.3	M01H9.3	hypothetical protein	1.06761	1.26e-10
176016_at	M02H5.5	nhr-203 /// WBGene00019743	Nuclear Hormone Receptor family /// locus:nhr-203	1.06692	1.03e-08
174519_at	---	---	---	1.06687	3.32e-06
173666_at	R07G3.8	R07G3.8 /// WBGene00019944	hypothetical protein /// status:Confirmed	1.06575	4.14e-10
173889_s_at	R06C1.2	R06C1.2 /// WBGene00011058	hypothetical protein /// Polyprenyl synthetases	1.06532	1.21e-05
185690_at	C25E10.8	C25E10.8 /// WBGene00016097	hypothetical protein /// status:Confirmed	1.06477	1.25e-11
172431_x_at	H12D21.1 /// H12D21.12 /// H12D21.13 /// W06A7.5 /// Y39G10AR.23 /// ZC412.6 /// ZC412.7	nspa-1 /// nspa-2 /// nspa-3 /// nspa-4 /// nspa-5 /// nspa-8 /// WBGene00010377 /// WBGene00012294 /// WBGene00013887 /// WBGene00013888 /// WBGene00044271 /// WBGene00044272	Nematode Specific Peptide family/group A /// Nematode Specific Peptide family/group A /// Nematode Specific Peptide family/group A /// Nematode Specific Peptide family/group A /// Nematode Specific Peptide family/group A /// Nematode Specific Peptide fami	1.06378	5.31e-07
182099_at	C47D12.5	C47D12.5 /// WBGene00008139	hypothetical protein /// status:Partially_confirmed	1.06352	2.11e-09
171753_x_at	F46C3.1	pek-1 /// WBGene00003970	human PERK kinase homolog /// locus:pek-1	1.06273	1.09e-05
181665_at	Y37D8A.6	WBGene00012548 /// Y37D8A.6	status:Partially_confirmed /// hypothetical protein	1.06198	8.56e-12
188507_s_at	F54E7.7	rcn-1 /// WBGene00004321	Regulator of CalciNeurin /// locus:rcn-1	1.05833	4.88e-08
186942_s_at	C41C4.7	ctns-1	CysTiNoSin (lysosomal protein) homolog	1.05789	7.99e-11
189419_at	F15B9.6	F15B9.6 /// WBGene00008850	hypothetical protein /// phospholipase A2	1.05619	9.86e-11
174851_at	C14A4.11	C14A4.11 /// WBGene00007561	hypothetical protein /// status:Confirmed	1.05449	6.28e-12
189664_s_at	D2013.2	WBGene00008402 /// wdfy-2	locus:wdfy-2 /// WD40 and FYVE domain protein	1.0528	0.000139272
189430_at	C12D5.7	cyp-33A1 /// WBGene00015709	CYtochrome P450 family /// locus:cyp-33A1	1.05192	1.42e-10
175809_at	F28H6.1	akt-2	AKT kinase family	1.05079	5.44e-06
191084_at	T14G10.4	ttr-54 /// WBGene00011774	TransThyretin-Related family domain /// locus:ttr-54	1.05072	2.11e-07
190634_at	F25F2.1	F25F2.1	hypothetical protein	1.04931	3.53e-09
182497_at	F28B3.1	F28B3.1 /// WBGene00017882	hypothetical protein /// status:Partially_confirmed	1.0486	7.11e-12
187829_s_at	F55C12.7	tag-234 /// WBGene00018874	Temporarily Assigned Gene name /// locus:tag-234	1.04848	1.04e-07
185604_s_at	C44E4.1	C44E4.1	hypothetical protein	1.04369	4.02e-09
189460_at	B0285.9	ckb-2 /// WBGene00000512	Choline Kinase B /// locus:ckb-2	1.04288	2.09e-06
173436_at	C10H11.9	let-502 /// WBGene00002694	LEThal /// locus:let-502	1.04248	8.73e-14
187210_at	ZK632.10	WBGene00014017 /// ZK632.10	status:Confirmed /// hypothetical protein	1.04035	3.84e-13
180240_at	T23F4.2	T23F4.2 /// WBGene00020740	hypothetical protein /// status:Partially_confirmed	1.03927	4.33e-09
185949_at	C42D4.13	C42D4.13 /// WBGene00016598	hypothetical protein /// status:Partially_confirmed	1.03061	9.92e-05
192140_at	C06B8.7	C06B8.7 /// WBGene00007372	hypothetical protein /// Human M130 antigen like protein	1.03025	2.04e-07
187892_at	C14F5.5	sem-5 /// WBGene00004774	SEx Muscle abnormal /// locus:sem-5	1.02854	3.01e-07
177532_at	F22B5.4	F22B5.4 /// WBGene00009042	hypothetical protein /// status:Confirmed	1.02778	8.8e-07
193148_at	F08B1.1	vhp-1	VH1 dual-specificity phosphatase family	1.02578	0.000155716
172589_x_at	T12B5.11	fbxa-67 /// WBGene00020457	F-box A protein /// locus:fbxa-67	1.02521	1.36e-07
185451_at	F35D11.3	F35D11.3 /// WBGene00018044	hypothetical protein /// status:Partially_confirmed	1.02515	1.43e-05
189468_s_at	F09E5.1	pkc-3 /// WBGene00004034	Protein Kinase C /// locus:pkc-3	1.02489	3.24e-08
177617_at	D1054.5	D1054.5 /// WBGene00008372	hypothetical protein /// status:Partially_confirmed	1.022	2.88e-09
175953_at	F41G4.8	F41G4.8 /// WBGene00018311	hypothetical protein /// status:Partially_confirmed	1.02187	1.8e-05
184912_s_at	T27D12.3 /// W04H10.4	clec-118 /// clec-144 /// WBGene00012086 /// WBGene00021032	C-type LECtin /// C-type LECtin /// locus:clec-144 /// locus:clec-118	1.02153	0.000235144
182922_s_at	C04F12.1	C04F12.1 /// WBGene00007297	hypothetical protein /// status:Partially_confirmed	1.01902	6.28e-08
175623_s_at	W02B9.1	hmr-1	HaMmeRhead embryonic lethal	1.01705	2.48e-05
182262_at	C06A6.3	mvb-12 /// WBGene00015508	MVB (yeast MultiVesicular Body sorting factor) related /// locus:mvb-12	1.01506	2.72e-12
177801_at	C29F3.5	clec-230 /// WBGene00007806	C-type LECtin /// locus:clec-230	1.01439	0.000904034
184256_s_at	Y17G7B.17	WBGene00012468 /// Y17G7B.17	status:Confirmed /// hypothetical protein	1.01383	3.68e-08
175722_s_at	R11G1.4	sax-1	Sensory AXon guidance	1.01302	1.42e-11
191581_at	B0564.3	B0564.3 /// WBGene00007203	hypothetical protein /// Putative membrane protein	1.01182	1.93e-08
173257_s_at	Y53F4B.45	---	---	1.00688	1.93e-06
193702_s_at	T26E3.3	par-6	abnormal embryonic PARtitioning of cytoplasm	1.0063	1.63e-05
173186_s_at	Y38F1A.2	WBGene00012606 /// Y38F1A.2	Zinc finger, C3HC4 type (RING finger) /// hypothetical protein	1.00594	4.04e-09
187026_s_at	Y39A3CL.6	pvf-1 /// WBGene00004249	PDGF/VEGF growth factor related /// locus:pvf-1	1.00557	9.8e-09
175267_at	C15H9.11	C15H9.11 /// WBGene00015805	hypothetical protein /// status:Confirmed	1.00513	8.18e-05
182929_s_at	ZK154.6	ZK154.6	hypothetical protein	1.00297	6.63e-11
191784_s_at	Y48E1B.16	clec-145 /// WBGene00013013	C-type LECtin /// locus:clec-145	1.00085	1.25e-12
179770_at	C10F3.4	C10F3.4	hypothetical protein	1.00061	5.14e-12
177487_at	C29F3.7	C29F3.7	hypothetical protein	0.998409	5.03e-05
175002_at	F22D6.2	F22D6.2 /// WBGene00009050	hypothetical protein /// status:Confirmed	0.995497	1.01e-10
181621_at	T24H10.4	T24H10.4 /// WBGene00012002	hypothetical protein /// status:Partially_confirmed	0.991744	1.76e-08
184310_at	K11H12.3	K11H12.3 /// WBGene00019659	hypothetical protein /// status:Partially_confirmed	0.991675	2.39e-08
174952_s_at	ZK337.1	ZK337.1	hypothetical protein	0.985747	3.17e-06
179015_at	F53F1.6	F53F1.6 /// WBGene00009984	hypothetical protein /// status:Partially_confirmed	0.98378	9.82e-11
173490_s_at	F09F7.7	F09F7.7	hypothetical protein	0.982823	2.42e-11
179650_at	K08D8.4	K08D8.4	hypothetical protein	0.982236	1.46e-05
171746_x_at	F15G9.1	F15G9.1	hypothetical protein	0.982201	9.81e-08
187446_s_at	F15G9.1	F15G9.1	hypothetical protein	0.982065	6.17e-08
174096_at	F36D4.5	F36D4.5	hypothetical protein	0.980836	8.41e-06
192672_s_at	F43D9.4	sip-1 /// WBGene00004798	Stress Induced Protein /// locus:sip-1	0.978649	3.03e-05
189822_s_at	F23H12.1	snb-2 /// WBGene00004898	SyNaptoBrevin related /// locus:snb-2	0.976998	4.39e-09
188710_s_at	T21H3.3	cmd-1 /// WBGene00000552	CalModulin /// locus:cmd-1	0.97666	2.64e-09
192344_at	C28G1.5	C28G1.5	hypothetical protein	0.976189	1.99e-09
173642_at	Y22D7AR.6	WBGene00021260 /// Y22D7AR.6	status:Partially_confirmed /// hypothetical protein	0.97609	1.16e-10
178834_at	F47B8.2	F47B8.2 /// WBGene00009803	hypothetical protein /// status:Partially_confirmed	0.976017	2.26e-06
180334_at	F23C8.4	ubxn-1 /// WBGene00017733	UBX-containing protein in Nematode /// locus:ubxn-1	0.975457	3.51e-08
187808_s_at	F42A10.2	nfm-1	NeuroFibroMatosis homolog	0.974014	1.08e-06
179801_at	T24C4.3	T24C4.3 /// WBGene00020759	hypothetical protein /// status:Partially_confirmed	0.973128	2.47e-08
172945_s_at	F13C5.1	F13C5.1 /// WBGene00017422	hypothetical protein /// status:Partially_confirmed	0.972512	2.43e-06
180842_s_at	C33A12.7	C33A12.7 /// WBGene00007886	hypothetical protein /// status:Confirmed	0.972106	5.15e-11
181009_at	F13B6.2	F13B6.2 /// WBGene00017417	hypothetical protein /// status:Partially_confirmed	0.97096	1.22e-06
174751_at	F37C12.7	acs-16 /// WBGene00018152	fatty Acid CoA Synthetase family /// locus:acs-4	0.968507	1.46e-06
173326_s_at	Y43F8B.2	Y43F8B.2	hypothetical protein	0.968369	1.19e-08
193133_s_at	ZK337.1	ZK337.1	hypothetical protein	0.968153	4.73e-06
177463_at	ZK6.10	dod-19 /// WBGene00022644	Downstream Of DAF-16 (regulated by DAF-16) /// locus:dod-19	0.966597	1.07e-06
174722_at	F56C9.10	F56C9.10	hypothetical protein	0.965801	2.41e-07
190392_s_at	F41G4.2	cas-1	Cyclase ASsociated protein Homolog	0.965508	5.28e-07
176468_s_at	Y102A11A.2	Y102A11A.2	hypothetical protein	0.964497	1.07e-10
182843_at	Y44A6C.1	WBGene00012850 /// Y44A6C.1	status:Partially_confirmed /// hypothetical protein	0.964348	1.15e-10
179498_at	C06H5.2	fbxa-157 /// WBGene00007393	F-box A protein /// locus:fbxa-157	0.963804	2.57e-06
189532_at	T03F1.8	T03F1.8	hypothetical protein	0.959647	7.08e-07
187270_at	C34C12.4	C34C12.4 /// WBGene00007923	hypothetical protein /// status:Confirmed	0.95892	7.49e-09
179109_at	F15A2.3	srd-51 /// WBGene00005129	Serpentine Receptor, class D (delta) /// locus:srd-51	0.958604	2.7e-11
193606_at	T14G12.2	tag-81 /// WBGene00006454	Temporarily Assigned Gene name /// locus:aex-4	0.9575	9.72e-07
191759_at	K08C7.5	fmo-2 /// WBGene00001477	Flavin-containing MonoOxygenase family /// locus:fmo-2	0.954025	8.42e-05
173961_s_at	W02F12.4	W02F12.4	hypothetical protein	0.953979	1.11e-08
179607_at	C18E9.9	C18E9.9 /// WBGene00007689	hypothetical protein /// status:Confirmed	0.95253	1.55e-09
174141_at	C38C3.5	unc-60	UNCoordinated	0.951049	2.02e-07
186612_at	Y102A5C.19	fbxa-90 /// WBGene00013623	F-box A protein /// locus:fbxa-90	0.949191	5.6e-10
177173_s_at	Y73B6BL.4	WBGene00022233 /// Y73B6BL.4	status:Partially_confirmed /// hypothetical protein	0.945822	1.84e-08
172872_x_at	T23F2.3	T23F2.3 /// WBGene00020736	hypothetical protein /// blt101 protein-barley	0.945256	2.27e-09
183349_s_at	K05B2.2	K05B2.2	hypothetical protein	0.945185	8.29e-06
183442_at	K10D11.2	K10D11.2 /// WBGene00010746	hypothetical protein /// status:Partially_confirmed	0.943479	9.53e-08
174311_at	C17H11.6	SR-famC	hypothetical protein	0.943475	2.3e-07
179709_at	EGAP9.2	fut-2 /// WBGene00001506	FUcosyl Transferase /// locus:fut-2	0.942044	2.09e-07
189999_at	F44C8.8	nhr-133 /// WBGene00003723	Nuclear Hormone Receptor family /// locus:nhr-133	0.942015	2.2e-10
192195_at	F28F8.2	acs-2 /// WBGene00009221	fatty Acid CoA Synthetase family /// locus:acs-2	0.939776	4.23e-08
178539_at	M05B5.6	M05B5.6 /// WBGene00010873	hypothetical protein /// status:Partially_confirmed	0.939523	1.52e-07
192737_at	F49E11.10	scl-2 /// WBGene00009895	SCP-Like extracellular protein /// locus:scl-2	0.939295	0.000749288
179135_at	R10E8.3	R10E8.3 /// WBGene00011209	hypothetical protein /// status:Partially_confirmed	0.939288	5.69e-11
185864_at	K11D12.3	srr-4	Serpentine Receptor, class R	0.938279	5.74e-05
175975_at	M02H5.3	nhr-201 /// WBGene00019741	Nuclear Hormone Receptor family /// locus:nhr-201	0.936999	9.28e-07
174967_at	R12E2.2	R12E2.2 /// WBGene00020031	hypothetical protein /// status:Confirmed	0.936698	4.39e-10
174255_s_at	ZK1010.8	WBGene00014181 /// ZK1010.8	status:Partially_confirmed /// hypothetical protein	0.936132	2.31e-07
171827_x_at	Y73F8A.6	ccg-1 /// WBGene00000370	Conserved Cystein/Glycine domain protein /// locus:ccg-1	0.936009	3.96e-11
176856_at	T27F7.3	T27F7.3	hypothetical protein	0.935908	1.71e-07
186766_at	ZK1248.10	tbc-2 /// WBGene00022880	TBC (Tre-2/Bub2/Cdc16) domain family /// locus:tbc-2	0.935617	1.83e-06
192244_s_at	C04A11.4	adm-2 /// WBGene00000074	ADAM (disintegrin plus metalloprotease) family /// locus:adm-2	0.934338	9.25e-06
189025_at	D2063.1	dehydrogenase /// WBGene00017060	hypothetical protein /// dehydrogenase	0.934321	8.7e-06
192403_s_at	F42G8.11	sph-1 /// WBGene00004979	SyaptoPHysin /// locus:sph-1	0.933783	8.51e-10
181428_at	F13B6.1	F13B6.1 /// WBGene00017416	hypothetical protein /// status:Partially_confirmed	0.933349	0.000130073
186655_at	T28A11.16	T28A11.16 /// WBGene00020878	hypothetical protein /// status:Partially_confirmed	0.933091	3.43e-06
178614_s_at	F36F2.2	F36F2.2 /// WBGene00009476	hypothetical protein /// status:Partially_confirmed	0.932385	3.24e-09
185023_at	Y56A3A.33	WBGene00013244 /// Y56A3A.33	status:Partially_confirmed /// hypothetical protein	0.931018	3.57e-12
186178_s_at	F49C12.10	F49C12.10 /// WBGene00009879	hypothetical protein /// status:Partially_confirmed	0.930623	2.4e-06
175340_at	F28B12.2	egl-44	EGg Laying defective	0.928991	0.000130565
174612_at	C53B4.4	C53B4.4	hypothetical protein	0.927542	1.75e-09
176044_at	Y41D4B.16	WBGene00021518 /// Y41D4B.16	status:Confirmed /// hypothetical protein	0.926627	0.000227579
175653_at	F59E10.1	orc-2 /// WBGene00003882	ORC family /// locus:orc-2	0.9258	1.33e-07
185158_s_at	C33C12.4	C33C12.4 /// WBGene00016336	hypothetical protein /// status:Partially_confirmed	0.925203	2.73e-08
175609_at	F36D4.3	hum-2	Heavy chain, Unconventional Myosin	0.922923	5.54e-08
189291_at	C24G6.2	C24G6.2	hypothetical protein	0.921473	5.21e-05
192424_s_at	D2030.9	wdr-23	WD Repeat protein	0.919858	1.43e-08
173542_at	F47D12.9	F47D12.9	hypothetical protein	0.918899	3.62e-07
181053_s_at	T19E7.3	bec-1 /// WBGene00000247	BEClin (human autophagy) homolog /// locus:bec-1	0.918434	0.000467346
175064_at	Y38C1AA.5	cutl-24	CUTiclin-Like	0.91757	1.4e-07
190281_at	W01A11.4	lec-10 /// WBGene00002273	gaLECtin /// locus:lec-10	0.915369	4.31e-08
193391_at	ZK858.4	mel-26 /// WBGene00003209	Maternal Effect Lethal /// locus:mel-26	0.915251	4.45e-08
190974_at	Y39B6A.6	tsp-13 /// WBGene00006639	TetraSPanin family /// locus:tsp-13	0.914964	9.89e-10
178813_at	C47B2.8	prx-11 /// WBGene00004196	PeRoXisome assembly factor /// locus:prx-11	0.913781	7.62e-07
173426_at	Y51H4A.3	rho-1 /// WBGene00004357	RHO (small G protein) family /// locus:rho-1	0.912617	2.62e-06
177320_s_at	Y54E10BR.3	WBGene00021842 /// Y54E10BR.3	status:Partially_confirmed /// hypothetical protein	0.910444	1.17e-09
188142_s_at	C09G12.8	ced-10	CEll Death abnormality	0.908562	9.64e-09
193466_s_at	C04F6.3	cht-1 /// WBGene00000503	CHiTinase /// locus:cht-1	0.906568	0.000666248
185661_at	H06I04.6	H06I04.6 /// WBGene00019170	hypothetical protein /// status:Confirmed	0.905748	4.09e-09
177858_s_at	F02E9.5	F02E9.5	hypothetical protein	0.903718	6.27e-09
180644_at	C42D4.1	C42D4.1 /// WBGene00016594	hypothetical protein /// status:Confirmed	0.901962	7.3e-07
177714_at	ZK896.1	WBGene00014132 /// ZK896.1	status:Partially_confirmed /// hypothetical protein	0.901816	8.9e-10
177346_at	CD4.4	vps-37 /// WBGene00016990	related to yeast Vacuolar Protein Sorting factor /// locus:vps-37	0.901445	1.23e-10
182444_at	F18G5.6	F18G5.6 /// WBGene00017582	hypothetical protein /// status:Confirmed	0.900658	7.32e-07
183421_at	F25E5.5	F25E5.5 /// WBGene00017786	hypothetical protein /// status:Partially_confirmed	0.900412	0.000632019
176166_s_at	Y119D3B.4 /// Y119D3B.6	fbxa-77 /// WBGene00022482 /// WBGene00022484	F-box A protein /// locus:fbxa-208 /// locus:fbxa-77	0.900384	8.23e-07
175040_at	F54A5.2	cutl-20 /// WBGene00018787	CUTiclin-Like /// locus:cutl-20	0.899878	6.9e-06
191772_at	C02F5.7 /// C30A5.2	C02F5.7 /// rfs-1 /// WBGene00004342	hypothetical protein /// Rad-51 (Fifty one) like, Short /// locus:rfs-1	0.897574	2.66e-05
178041_at	F16C3.2	F16C3.2 /// WBGene00008886	hypothetical protein /// status:Confirmed	0.896718	0.000568505
187574_at	R05D3.2	R05D3.2 /// WBGene00019877	hypothetical protein /// status:Confirmed	0.894901	1.44e-06
191052_at	F42G8.4	pmk-3 /// WBGene00004057	P38 Map Kinase family /// locus:pmk-3	0.893817	2.52e-08
188744_s_at	C32D5.8	Thioredoxin	hypothetical protein	0.892432	8.87e-07
185445_s_at	C27A12.6	C27A12.6 /// WBGene00016156	hypothetical protein /// status:Partially_confirmed	0.892264	2.96e-11
182846_s_at	M01H9.3	M01H9.3	hypothetical protein	0.89201	5.78e-05
175472_at	ZC449.3	ZC449.3	hypothetical protein	0.891271	3.92e-13
192777_at	F44C8.3	nhr-18 /// WBGene00003617	Nuclear Hormone Receptor family /// locus:nhr-18	0.890952	5.43e-05
186270_s_at	F53C3.12	bcmo-2 /// WBGene00018755	Beta-Carotene 15,15'-MonoOxygenase /// locus:bcmo-2	0.890691	1.2e-08
181939_at	F35C11.4	F35C11.4 /// WBGene00009403	hypothetical protein /// status:Partially_confirmed	0.88974	0.000189894
190405_s_at	W07A8.2	W07A8.2	hypothetical protein	0.888435	1.69e-10
177166_at	Y73B6BL.36	WBGene00022255 /// Y73B6BL.36	status:Partially_confirmed /// hypothetical protein	0.887658	1.05e-09
179359_at	W01D2.5	W01D2.5 /// WBGene00012182	hypothetical protein /// status:Confirmed	0.884556	7.27e-07
185969_s_at	C32F10.4	C32F10.4 /// WBGene00016332	hypothetical protein /// status:Confirmed	0.884192	6.38e-12
184973_at	C34D4.13	C34D4.13 /// WBGene00016404	hypothetical protein /// status:Partially_confirmed	0.883526	4.57e-07
175322_at	---	---	---	0.883038	1.66e-05
192366_at	K03H1.5	K03H1.5 /// WBGene00010540	hypothetical protein /// Transmembrane and sushi domain	0.882578	7.14e-09
175170_s_at	ZK6.10	dod-19 /// WBGene00022644	Downstream Of DAF-16 (regulated by DAF-16) /// locus:dod-19	0.881609	3.18e-05
191009_s_at	Y45F10A.6	tbc-9	TBC (Tre-2/Bub2/Cdc16) domain family	0.881382	9.38e-07
194041_s_at	K08E3.4	K08E3.4 /// WBGene00010664	hypothetical protein /// Cofilin/tropomyosin-type actin-binding proteins, Src homology domain 3	0.879043	1.16e-09
178230_s_at	R144.4	wip-1	Wiskott-Aldrich syndrome protein (WASP)-Interacting Protein and gene assignment	0.879038	4.27e-10
179441_at	F58H1.4	F58H1.4 /// WBGene00010287	hypothetical protein /// status:Partially_confirmed	0.877885	3.75e-08
181230_at	K02F3.4	WBGene00019327 /// zip-2	locus:zip-2 /// bZIP transcription factor family	0.876871	2.05e-06
175041_s_at	F54A5.2	cutl-20 /// WBGene00018787	CUTiclin-Like /// locus:cutl-20	0.876725	2.51e-05
173475_s_at	ZK637.13	glb-1 /// WBGene00014030	GLoBin /// locus:glb-1	0.876172	0.000114462
183440_s_at	R09A1.3	R09A1.3 /// WBGene00019973	hypothetical protein /// status:Partially_confirmed	0.875934	9.39e-06
185968_at	C56E10.4	nhr-137	Nuclear Hormone Receptor family	0.874344	2.16e-05
175607_s_at	C37F5.1	lin-1 /// WBGene00002990	abnormal cell LINeage /// locus:lin-1	0.873414	3.89e-06
179871_at	T12B5.2	fbxa-54 /// WBGene00020449	F-box A protein /// locus:fbxa-54	0.872734	9.58e-05
173422_at	ZC504.4	mig-15	abnormal cell MIGration	0.870107	1.32e-07
194163_s_at	B0280.5	cpg-2 /// WBGene00015102	Chondroitin ProteoGlycan /// locus:cpg-2	0.869437	4.62e-06
190536_s_at	T04A8.16	clp-2 /// WBGene00000543	CaLPain family /// locus:clp-2	0.868865	1.41e-05
191691_at	C40H1.5	ttr-5 /// WBGene00008040	TransThyretin-Related family domain /// locus:ttr-5	0.867943	6.19e-09
192450_at	F56D1.6	cex-1 /// WBGene00023407	CalEXcitin /// locus:cex-1	0.867866	2.56e-05
174156_s_at	Y111B2A.12	WBGene00013735 /// Y111B2A.12	status:Confirmed /// hypothetical protein	0.865766	4.12e-09
185246_at	C07A12.2	C07A12.2 /// WBGene00015560	hypothetical protein /// status:Partially_confirmed	0.864153	3.94e-09
175317_s_at	E02D9.1	E02D9.1	hypothetical protein	0.862608	6.37e-07
188208_at	T12D8.6	T12D8.6 /// WBGene00011734	hypothetical protein /// EF hand	0.862432	8.75e-06
182919_at	F59B1.2	F59B1.2 /// WBGene00019097	hypothetical protein /// status:Confirmed	0.862182	8.2e-11
174184_at	Y54G2A.10	Y54G2A.10	hypothetical protein	0.862021	5.78e-09
184289_at	F22H10.3	F22H10.3 /// WBGene00017727	hypothetical protein /// status:Confirmed	0.861932	3.94e-13
185697_at	C36C5.12	C36C5.12 /// WBGene00016481	hypothetical protein /// status:Predicted	0.861708	3.62e-06
173496_s_at	T23G7.3	T23G7.3 /// WBGene00011966	hypothetical protein /// status:Confirmed	0.861299	1.24e-06
191870_s_at	T13C2.6	T13C2.6	hypothetical protein	0.861167	0.00100905
189583_at	C28A5.3	nex-3 /// WBGene00003590	anNEXin family /// locus:nex-3	0.859066	0.000283458
185815_at	K10F12.4	gsto-3	Glutathione S-Transferase, Omega class	0.857805	1.1e-05
[truncated: 1,833 more rows]
